# Supplementary material for: Writing creativity, cohesion, and formal linguistic competence in LLMs: A comparative evaluation based on English and Chinese continuation writing
Source: PLoS One. 2026 Jun 22;21(6):e0335185. doi: 10.1371/journal.pone.0335185 (PMC13286153; doi:10.1371/journal.pone.0335185)
Supplement: S4 File — (XLSX) [file pone.0335185.s004.xlsx]

## Sheet: English cohesion
group	local_noun	local_argument	local_stem	connectives	causal_connectives	global_noun	global_argument	global_stem	LSA_sentence	LSA_all_sentence
GPT-3.5	0.083	0.333	0.25	75.556	17.778	0.075	0.472	0.119	0.148	0.097
GPT-3.5	0	0.545	0.091	86.758	27.397	0.075	0.499	0.116	0.141	0.103
GPT-3.5	0.3	0.4	0.3	80	8	0.111	0.48	0.132	0.156	0.105
GPT-3.5	0.25	0.625	0.25	77.54	10.695	0.114	0.53	0.19	0.163	0.115
GPT-3.5	0.048	0.429	0.095	77.562	0	0.101	0.492	0.14	0.153	0.117
GPT-3.5	0.182	0.455	0.182	92.637	7.126	0.092	0.476	0.115	0.152	0.097
GPT-3.5	0.286	0.571	0.429	106.719	23.715	0.102	0.502	0.129	0.17	0.112
GPT-3.5	0.083	0.5	0.083	76.046	26.616	0.093	0.513	0.104	0.15	0.108
GPT-3.5	0.091	0.273	0.182	76.271	21.186	0.101	0.451	0.122	0.141	0.096
GPT-3.5	0.286	0.857	0.286	101.523	15.228	0.098	0.512	0.122	0.17	0.11
GPT-3.5	0.067	0.4	0.067	90.625	9.375	0.08	0.488	0.117	0.149	0.1
GPT-3.5	0.091	0.273	0.364	66.116	4.132	0.099	0.501	0.173	0.189	0.124
GPT-3.5	0	0.071	0.071	84.175	6.734	0.107	0.46	0.156	0.134	0.098
GPT-3.5	0.1	0.3	0.2	85.271	3.876	0.114	0.492	0.163	0.157	0.11
GPT-3.5	0.077	0.692	0.231	82.143	14.286	0.104	0.51	0.152	0.162	0.108
GPT-3.5	0.222	0.333	0.333	94.65	20.576	0.121	0.492	0.159	0.15	0.109
GPT-3.5	0.133	0.4	0.267	75.41	22.951	0.112	0.48	0.136	0.146	0.106
GPT-3.5	0.2	0.6	0.3	86.275	11.765	0.108	0.529	0.145	0.161	0.107
GPT-3.5	0.25	0.625	0.625	87.719	8.772	0.102	0.511	0.134	0.167	0.108
GPT-3.5	0.083	0.417	0.083	100.877	21.93	0.081	0.493	0.101	0.141	0.113
GPT-3.5	0	0.385	0.077	74.733	10.676	0.104	0.507	0.124	0.163	0.111
GPT-3.5	0.125	0.563	0.125	102.778	22.222	0.091	0.486	0.112	0.159	0.118
GPT-3.5	0.125	0.5	0.125	82.192	13.699	0.089	0.538	0.111	0.153	0.107
GPT-3.5	0.133	0.267	0.133	108.014	17.422	0.125	0.477	0.144	0.17	0.128
GPT-3.5	0	0.25	0.25	75.697	3.984	0.105	0.534	0.141	0.157	0.116
GPT-3.5	0.188	0.688	0.25	97.884	23.81	0.101	0.501	0.138	0.157	0.112
GPT-3.5	0.071	0.357	0.143	114.65	15.924	0.071	0.471	0.099	0.153	0.108
GPT-3.5	0	0.167	0	80	10.909	0.075	0.504	0.116	0.143	0.112
GPT-3.5	0	0.286	0.071	105.802	20.478	0.101	0.474	0.123	0.169	0.113
GPT-3.5	0.111	0.667	0.222	64.516	4.608	0.098	0.498	0.13	0.146	0.108
GPT-3.5	0.133	0.6	0.2	103.226	19.355	0.093	0.509	0.125	0.158	0.116
GPT-3.5	0.067	0.4	0.067	99.668	13.289	0.096	0.483	0.128	0.148	0.126
GPT-3.5	0.105	0.632	0.158	116.809	25.641	0.087	0.47	0.108	0.148	0.111
GPT-3.5	0	0.077	0.077	105.058	11.673	0.076	0.482	0.121	0.146	0.103
GPT-3.5	0	0.625	0.063	73.482	3.195	0.091	0.538	0.127	0.166	0.131
GPT-3.5	0.286	0.571	0.286	86.466	15.038	0.118	0.521	0.132	0.176	0.127
GPT-3.5	0.053	0.316	0.053	90.439	23.256	0.087	0.467	0.123	0.119	0.093
GPT-3.5	0.188	0.563	0.188	87.671	10.959	0.127	0.553	0.156	0.149	0.119
GPT-3.5	0	0.571	0.286	80	22.222	0.108	0.546	0.149	0.169	0.119
GPT-3.5	0	0.5	0	82.192	13.699	0.082	0.498	0.102	0.153	0.11
GPT-4	0.111	0.222	0.111	80.952	19.048	0.086	0.476	0.117	0.174	0.119
GPT-4	0.571	0.571	0.571	51.282	5.128	0.122	0.468	0.149	0.182	0.114
GPT-4	0	0	0.125	55.901	6.211	0.082	0.449	0.111	0.152	0.107
GPT-4	0	0.667	0	58.511	0	0.079	0.486	0.102	0.152	0.108
GPT-4	0	0.167	0	55.901	6.211	0.067	0.481	0.091	0.161	0.101
GPT-4	0.429	0.429	0.571	85.308	9.479	0.088	0.468	0.108	0.173	0.098
GPT-4	0.125	0.125	0.125	64.171	5.348	0.072	0.436	0.098	0.163	0.103
GPT-4	0.125	0.25	0.125	82.353	11.765	0.079	0.43	0.092	0.173	0.095
GPT-4	0.3	0.6	0.5	67.633	9.662	0.077	0.449	0.12	0.177	0.102
GPT-4	0.25	0.375	0.25	62.5	4.808	0.079	0.466	0.108	0.167	0.109
GPT-4	0.25	0.25	0.25	96.045	11.299	0.098	0.439	0.121	0.159	0.102
GPT-4	0	0.214	0	54.054	5.405	0.066	0.438	0.079	0.135	0.093
GPT-4	0	0.429	0.286	78.652	16.854	0.081	0.481	0.112	0.173	0.108
GPT-4	0	0.375	0	71.429	5.952	0.069	0.459	0.085	0.15	0.097
GPT-4	0	0.2	0	66.327	25.51	0.049	0.425	0.086	0.148	0.09
GPT-4	0	0.143	0	98.266	11.561	0.068	0.458	0.098	0.159	0.097
GPT-4	0	0.125	0	59.524	0	0.059	0.423	0.089	0.16	0.096
GPT-4	0	0.5	0	80	10	0.079	0.462	0.095	0.15	0.101
GPT-4	0.143	0.429	0.286	70.707	5.051	0.071	0.461	0.105	0.181	0.106
GPT-4	0.111	0.556	0.111	57.292	5.208	0.079	0.498	0.098	0.161	0.111
GPT-4	0.125	0.375	0.375	90.909	20.202	0.072	0.42	0.111	0.17	0.1
GPT-4	0.375	0.375	0.375	76.923	10.256	0.098	0.459	0.128	0.153	0.1
GPT-4	0.25	0.375	0.25	56.872	4.739	0.085	0.466	0.115	0.17	0.109
GPT-4	0	0.273	0.091	56.995	5.181	0.084	0.424	0.11	0.151	0.101
GPT-4	0	0.75	0	94.34	12.579	0.072	0.505	0.089	0.151	0.111
GPT-4	0	0.5	0.125	67.797	22.599	0.095	0.508	0.134	0.175	0.113
GPT-4	0.143	0.429	0.143	70	15	0.078	0.515	0.115	0.168	0.118
GPT-4	0.25	0.375	0.25	65.327	10.05	0.089	0.472	0.105	0.175	0.109
GPT-4	0.091	0.273	0.364	44.843	0	0.084	0.475	0.122	0.157	0.106
GPT-4	0.286	0.286	0.429	63.492	15.873	0.085	0.444	0.108	0.178	0.102
GPT-4	0.111	0.111	0.222	70.27	10.811	0.092	0.429	0.114	0.162	0.107
GPT-4	0.091	0.455	0.182	76.577	4.505	0.09	0.484	0.113	0.144	0.101
GPT-4	0.222	0.333	0.444	77.67	14.563	0.079	0.47	0.117	0.161	0.098
GPT-4	0.286	0.286	0.286	88.083	10.363	0.098	0.485	0.125	0.171	0.106
GPT-4	0.222	0.333	0.444	43.716	10.929	0.083	0.416	0.105	0.168	0.103
GPT-4	0.091	0.273	0.182	80.357	4.464	0.099	0.457	0.125	0.143	0.109
GPT-4	0.667	0.833	0.833	54.348	0	0.102	0.488	0.133	0.174	0.107
GPT-4	0.286	0.286	0.286	62.176	5.181	0.088	0.454	0.119	0.181	0.105
GPT-4	0.5	0.5	0.5	49.383	6.173	0.105	0.456	0.125	0.164	0.112
GPT-4	0	0.375	0.25	112.245	5.102	0.079	0.459	0.111	0.165	0.102
ERNIE	0.3	0.7	0.3	75.893	8.929	0.089	0.529	0.126	0.165	0.116
ERNIE	0	0.5	0.25	112.403	23.256	0.072	0.458	0.125	0.165	0.09
ERNIE	0.1	0.5	0.1	122.302	0	0.062	0.431	0.071	0.176	0.108
ERNIE	0.091	0.545	0.182	87.179	15.385	0.081	0.445	0.119	0.151	0.098
ERNIE	0.1	0.6	0.1	71.895	16.34	0.073	0.513	0.12	0.172	0.098
ERNIE	0.143	0.429	0.286	68.323	0	0.092	0.492	0.119	0.151	0.104
ERNIE	0.071	0.571	0.143	97.264	18.237	0.09	0.521	0.132	0.123	0.09
ERNIE	0	0.5	0	116.788	36.496	0.077	0.488	0.098	0.153	0.096
ERNIE	0	0.778	0.222	96.257	21.39	0.073	0.537	0.121	0.155	0.099
ERNIE	0	0.538	0	94.17	17.937	0.101	0.513	0.115	0.151	0.112
ERNIE	0	0.167	0.167	93.264	10.363	0.067	0.409	0.09	0.145	0.091
ERNIE	0.111	0.667	0.222	73.892	24.631	0.076	0.483	0.098	0.15	0.087
ERNIE	0	0.7	0.1	84.656	26.455	0.077	0.523	0.108	0.16	0.112
ERNIE	0.188	0.563	0.188	102.564	7.326	0.099	0.475	0.122	0.146	0.106
ERNIE	0	0.778	0.111	72.165	10.309	0.07	0.521	0.092	0.141	0.098
ERNIE	0.214	0.571	0.429	66.079	13.216	0.088	0.474	0.132	0.148	0.09
ERNIE	0.6	1	0.6	150.259	41.451	0.102	0.542	0.124	0.151	0.112
ERNIE	0	0.333	0.333	98.446	10.363	0.098	0.514	0.13	0.148	0.099
ERNIE	0.067	0.533	0.2	109.756	12.195	0.085	0.488	0.125	0.146	0.109
ERNIE	0.091	0.636	0.182	69.565	17.391	0.081	0.501	0.11	0.144	0.096
ERNIE	0.091	0.545	0.182	79.801	27.431	0.076	0.519	0.133	0.142	0.083
ERNIE	0.1	0.5	0.3	98.814	19.763	0.086	0.486	0.138	0.143	0.09
ERNIE	0	1	0.143	107.784	29.94	0.058	0.502	0.092	0.155	0.093
ERNIE	0.125	0.75	0.125	97.973	13.514	0.104	0.525	0.13	0.135	0.101
ERNIE	0.2	0.8	0.4	87.838	33.784	0.076	0.524	0.116	0.162	0.101
ERNIE	0.077	0.769	0.154	127.049	20.492	0.056	0.535	0.073	0.159	0.118
ERNIE	0.083	0.75	0.083	121.107	34.602	0.101	0.557	0.125	0.15	0.093
ERNIE	0.077	0.923	0.077	96.154	14.423	0.087	0.586	0.101	0.165	0.127
ERNIE	0.1	0.8	0.1	88.983	29.661	0.086	0.545	0.117	0.157	0.104
ERNIE	0.125	0.875	0.25	76.923	19.231	0.072	0.544	0.118	0.168	0.099
ERNIE	0.455	0.909	0.545	85.202	13.453	0.137	0.519	0.161	0.15	0.081
ERNIE	0.143	0.571	0.143	73.529	14.706	0.078	0.468	0.098	0.155	0.103
ERNIE	0.286	0.643	0.286	89.928	25.18	0.099	0.518	0.134	0.141	0.112
ERNIE	0	0.7	0	92.437	25.21	0.058	0.511	0.095	0.158	0.092
ERNIE	0.077	0.462	0.308	77.253	4.292	0.121	0.515	0.158	0.161	0.113
ERNIE	0.222	0.556	0.667	80	16	0.095	0.514	0.171	0.175	0.103
ERNIE	0.429	0.714	0.429	120	34.286	0.085	0.505	0.102	0.156	0.1
ERNIE	0.273	0.909	0.455	100.806	16.129	0.104	0.522	0.14	0.161	0.09
ERNIE	0.091	0.727	0.182	100.402	8.032	0.099	0.504	0.116	0.154	0.104
ERNIE	0	0.667	0	117.318	33.52	0.07	0.53	0.092	0.147	0.097
SPARK	0	0.529	0.059	93.633	14.981	0.071	0.534	0.099	0.16	0.117
SPARK	0	1	0.5	96.257	21.39	0.067	0.54	0.109	0.177	0.121
SPARK	0	0.4	0	64.22	18.349	0.065	0.505	0.095	0.158	0.096
SPARK	0.1	0.7	0.2	101.695	25.424	0.08	0.535	0.105	0.157	0.102
SPARK	0.25	0.75	0.375	80	0	0.095	0.479	0.111	0.157	0.108
SPARK	0	0.333	0.333	112	32	0.06	0.505	0.084	0.165	0.105
SPARK	0	0.333	0.111	96.154	38.462	0.06	0.492	0.092	0.158	0.098
SPARK	0	0.667	0	103.448	20.69	0.074	0.505	0.095	0.172	0.108
SPARK	0	0.556	0.222	84.848	36.364	0.054	0.527	0.083	0.168	0.104
SPARK	0.2	0.4	0.2	89.623	23.585	0.089	0.474	0.105	0.151	0.099
SPARK	0.167	0.833	0.333	95.96	15.152	0.077	0.547	0.098	0.171	0.12
SPARK	0.125	0.5	0.125	102.19	43.796	0.075	0.485	0.092	0.147	0.105
SPARK	0	0.5	0.125	101.19	29.762	0.066	0.508	0.092	0.141	0.099
SPARK	0.167	0.833	0.167	104.294	30.675	0.074	0.523	0.105	0.168	0.116
SPARK	0	0.444	0	116.022	16.575	0.086	0.495	0.098	0.161	0.131
SPARK	0	1	0	87.432	16.393	0.074	0.533	0.098	0.16	0.112
SPARK	0	0.429	0.143	84.848	6.061	0.061	0.498	0.078	0.175	0.107
SPARK	0	0.5	0.167	99.379	18.634	0.07	0.505	0.091	0.178	0.105
SPARK	0	0.625	0	83.333	17.857	0.079	0.511	0.098	0.152	0.123
SPARK	0.111	0.667	0.111	91.837	20.408	0.067	0.54	0.098	0.149	0.109
SPARK	0.125	0.5	0.125	81.395	11.628	0.066	0.495	0.082	0.155	0.106
SPARK	0	0.6	0.2	159.091	30.303	0.065	0.513	0.084	0.158	0.105
SPARK	0.083	0.75	0.167	111.111	24.691	0.081	0.513	0.119	0.159	0.095
SPARK	0	0.556	0.222	84.848	36.364	0.054	0.527	0.083	0.168	0.104
SPARK	0	0.625	0	132.948	28.902	0.056	0.475	0.079	0.15	0.099
SPARK	0	0.375	0.375	88.398	22.099	0.072	0.505	0.121	0.147	0.109
SPARK	0.1	0.8	0.2	82.949	13.825	0.08	0.526	0.117	0.176	0.104
SPARK	0.125	0.5	0.375	93.407	16.484	0.066	0.502	0.098	0.152	0.094
SPARK	0.2	0.6	0.2	83.871	6.452	0.069	0.487	0.087	0.165	0.114
SPARK	0	0.833	0.167	100	31.25	0.074	0.509	0.095	0.166	0.115
SPARK	0.091	0.455	0.091	105.82	26.455	0.081	0.457	0.101	0.141	0.104
SPARK	0	0.333	0	73.059	13.699	0.083	0.533	0.095	0.146	0.098
SPARK	0	0.5	0.333	121.212	37.879	0.063	0.488	0.088	0.158	0.099
SPARK	0.125	0.75	0.25	82.418	16.484	0.066	0.508	0.082	0.151	0.104
SPARK	0	0.5	0.125	88.757	29.586	0.069	0.475	0.092	0.175	0.109
SPARK	0	0.625	0	119.497	31.447	0.083	0.508	0.098	0.146	0.102
SPARK	0.111	0.667	0.222	88.235	34.314	0.062	0.545	0.075	0.157	0.086
SPARK	0.063	0.75	0.125	94.463	32.573	0.051	0.59	0.084	0.161	0.107
SPARK	0.059	0.765	0.176	100.719	21.583	0.063	0.484	0.106	0.154	0.067
SPARK	0	0.632	0.053	102.041	22.959	0.062	0.531	0.105	0.164	0.121

## Sheet: Chinese cohesion
group	global_noun	global_word	global_lexical	local_noun	local_word	local_lexical	conjunction
GPT-3.5	0.200161	0.247612	0.242189	1	1	1	0.0243902
GPT-3.5	0.104003	0.219984	0.177312	0.285714	1	0.785714	0.0286458
GPT-3.5	0.105956	0.226869	0.190758	0.230769	1	0.846154	0.0258621
GPT-3.5	0.105112	0.215299	0.165468	0.2	1	0.6	0.0298103
GPT-3.5	0.1217	0.215863	0.183614	0.466667	1	0.8	0.0258398
GPT-3.5	0.090943	0.19962	0.155543	0.277778	1	0.777778	0.0230769
GPT-3.5	0.0836202	0.205274	0.158182	0.235294	1	0.705882	0.0361111
GPT-3.5	0.123082	0.228245	0.200704	0.25	1	0.916667	0.0425532
GPT-3.5	0.0958345	0.226787	0.1909	0	1	0.769231	0.0524862
GPT-3.5	0.0822019	0.193058	0.162293	0.277778	0.944444	0.722222	0.039312
GPT-3.5	0.132191	0.226413	0.202753	0.461538	1	1	0.0284091
GPT-3.5	0.107024	0.203903	0.169964	0.4375	1	0.9375	0.0194986
GPT-3.5	0.0704996	0.185694	0.164027	0.2	1	0.95	0.0320988
GPT-3.5	0.0959607	0.193682	0.169609	0.388889	0.944444	0.944444	0.0233766
GPT-3.5	0.13996	0.226858	0.20943	0.538462	1	1	0.0349854
GPT-3.5	0.0792551	0.205196	0.15147	0.352941	1	0.705882	0.0294906
GPT-3.5	0.0927643	0.196771	0.158142	0.277778	0.944444	0.833333	0.00789474
GPT-3.5	0.0912143	0.204761	0.167355	0.352941	1	0.941176	0.03207
GPT-3.5	0.107047	0.207734	0.179591	0.266667	1	0.866667	0.0368272
GPT-3.5	0.100319	0.205011	0.169191	0.529412	1	0.882353	0.0293399
GPT-3.5	0.102026	0.201999	0.176689	0.375	0.9375	0.8125	0.0242588
GPT-3.5	0.0974045	0.204436	0.180972	0.235294	1	0.941176	0.0413625
GPT-3.5	0.155496	0.247612	0.211027	0.5	1	0.8	0.0289855
GPT-3.5	0.104884	0.214258	0.17818	0.333333	1	0.866667	0.0193906
GPT-3.5	0.10934	0.215423	0.189061	0.4	1	0.866667	0.0397727
GPT-3.5	0.120912	0.22138	0.200171	0.642857	1	0.857143	0.0255814
GPT-3.5	0.10922	0.20568	0.176283	0.411765	1	0.823529	0.0389294
GPT-3.5	0.0781084	0.191825	0.151014	0.35	1	0.9	0.030303
GPT-3.5	0.106873	0.190656	0.162493	0.388889	0.888889	0.722222	0.04
GPT-3.5	0.0922419	0.204262	0.172849	0.3125	1	0.875	0.0231362
GPT-3.5	0.10894	0.193134	0.154851	0.578947	1	0.789474	0.0430839
GPT-3.5	0.0789065	0.196515	0.178085	0.235294	0.941176	0.882353	0.0301508
GPT-3.5	0.104141	0.196254	0.155855	0.277778	0.944444	0.666667	0.0324074
GPT-3.5	0.112935	0.23999	0.207232	0.272727	1	0.818182	0.0261628
GPT-3.5	0.0808292	0.194081	0.149073	0.166667	0.888889	0.777778	0.04
GPT-3.5	0.0893019	0.214244	0.172835	0.133333	1	0.933333	0.0383481
GPT-3.5	0.0946185	0.199872	0.169479	0.1875	0.875	0.6875	0.0377358
GPT-3.5	0.106978	0.215863	0.178995	0.4	1	0.866667	0.0374332
GPT-3.5	0.112015	0.210254	0.180492	0.333333	0.933333	0.866667	0.0262467
GPT-3.5	0.0862891	0.180625	0.142235	0.45	0.95	0.85	0.0411311
GPT-4	0.0924806	0.221728	0.191867	0.538462	0.923077	0.923077	0.00970874
GPT-4	0.135306	0.239151	0.212905	0.428571	1	0.785714	0.019802
GPT-4	0.0930745	0.214154	0.17486	0.142857	0.928571	0.5	0.0238908
GPT-4	0.127788	0.225253	0.187241	0.666667	0.916667	0.833333	0.015528
GPT-4	0.113078	0.221757	0.207127	0.4	1	0.933333	0.0193548
GPT-4	0.100726	0.218267	0.185032	0.333333	0.916667	0.916667	0.0140351
GPT-4	0.143176	0.228698	0.202395	0.666667	0.916667	0.833333	0.0352113
GPT-4	0.0973759	0.214009	0.183765	0.285714	0.928571	0.928571	0.00890208
GPT-4	0.113143	0.222881	0.195392	0.277778	1	0.944444	0.0150538
GPT-4	0.139237	0.224364	0.202515	0.642857	1	0.857143	0.0151976
GPT-4	0.107524	0.217635	0.196127	0.9	1	0.9	0.0183824
GPT-4	0.0806229	0.197922	0.166773	0.421053	1	0.842105	0.0438247
GPT-4	0.12496	0.217731	0.184257	0.153846	0.923077	0.615385	0.0104167
GPT-4	0.186215	0.247612	0.232335	0.1875	1	0.9375	0.00920245
GPT-4	0.092326	0.195527	0.159697	0.266667	0.933333	0.733333	0.016129
GPT-4	0.098516	0.214967	0.176234	0.0625	0.9375	0.625	0.0231788
GPT-4	0.0837227	0.197601	0.163276	0.538462	0.769231	0.692308	0.00706714
GPT-4	0.0944552	0.209044	0.164444	0.176471	1	0.882353	0.0115942
GPT-4	0.0705486	0.204265	0.147786	0.642857	1	0.857143	0.0143266
GPT-4	0.134335	0.215275	0.19571	0.5	1	0.875	0.0192926
GPT-4	0.075857	0.200583	0.177278	0.5	1	0.75	0.0268456
GPT-4	0.147016	0.22027	0.197255	0.133333	0.866667	0.666667	0.0250784
GPT-4	0.109714	0.210401	0.17612	0.5	0.833333	0.75	0.0205479
GPT-4	0.136381	0.233298	0.204286	0.4	1	0.933333	0.0506608
GPT-4	0.0834504	0.200413	0.159402	0.5	0.833333	0.7	0.0165289
GPT-4	0.11342	0.211303	0.184525	0.4	0.866667	0.8	0.0193548
GPT-4	0.103007	0.212599	0.182744	0.2	1	0.8	0.0208333
GPT-4	0.066887	0.143132	0.108118	0.333333	0.933333	0.666667	0.0338462
GPT-4	0.106459	0.200916	0.162978	0.384615	0.923077	0.769231	0.0349206
GPT-4	0.101515	0.211093	0.173804	0.307692	0.846154	0.692308	0.0342679
GPT-4	0.0990812	0.209993	0.159635	0.333333	0.916667	0.833333	0.0193548
GPT-4	0.110858	0.222829	0.184046	0.333333	1	0.666667	0.0244755
GPT-4	0.0923624	0.216289	0.175875	0.230769	1	0.923077	0.034384
GPT-4	0.0973957	0.217321	0.172011	0.0833333	1	0.75	0.0319149
GPT-4	0.133572	0.222751	0.205197	0.5	1	0.9	0.0255864
GPT-4	0.106539	0.230978	0.18071	0.461538	1	0.692308	0.0194444
GPT-4	0.101748	0.2271	0.197367	0.214286	1	0.857143	0.0258621
GPT-4	0.110083	0.230706	0.200754	0.454545	1	1	0.0188088
GPT-4	0.0946043	0.191702	0.155435	0.466667	1	0.8	0.021021
GPT-4	0.122273	0.22318	0.179261	0.538462	1	0.769231	0.0191083
ERNIE	0.0846216	0.182042	0.148633	0.4	1	0.866667	0.0194986
ERNIE	0.0961993	0.160742	0.139462	0.444444	0.925926	0.592593	0.0277008
ERNIE	0.0814901	0.170856	0.143011	0.35	0.9	0.7	0.0443686
ERNIE	0.0746944	0.187698	0.138732	0.2	0.933333	0.666667	0.0210843
ERNIE	0.0700129	0.183387	0.140829	0.2	1	0.533333	0.0337662
ERNIE	0.106939	0.207605	0.182349	0.526316	1	0.789474	0.0154321
ERNIE	0.0792523	0.189023	0.152332	0.324324	1	0.783784	0.0202532
ERNIE	0.0720703	0.18908	0.151185	0.214286	0.857143	0.571429	0.0206186
ERNIE	0.0817271	0.191007	0.164064	0.6	0.88	0.8	0.025
ERNIE	0.0984902	0.226063	0.177796	0.25	1	0.6875	0.0154321
ERNIE	0.0931495	0.192314	0.16284	0.0714286	1	0.642857	0.0103093
ERNIE	0.105637	0.226247	0.190317	0.35	0.9	0.7	0.0157303
ERNIE	0.0772067	0.204045	0.153714	0.375	1	0.75	0.00692042
ERNIE	0.0854074	0.200246	0.161128	0.333333	0.904762	0.666667	0.0299625
ERNIE	0.0904756	0.206649	0.1628	0.210526	1	0.684211	0.00852273
ERNIE	0.103302	0.189824	0.160364	0.111111	0.833333	0.5	0.020649
ERNIE	0.0636853	0.170744	0.135931	0.4375	1	0.875	0.0231023
ERNIE	0.110751	0.233355	0.188532	0.277778	0.888889	0.833333	0.0127226
ERNIE	0.0663017	0.158164	0.119194	0.117647	0.941176	0.882353	0.0123839
ERNIE	0.135293	0.217202	0.188884	0.166667	0.944444	0.777778	0.0153453
ERNIE	0.126543	0.232931	0.20849	0.307692	1	0.846154	0.00268817
ERNIE	0.0752828	0.155793	0.114743	0.333333	1	0.916667	0.0303951
ERNIE	0.0791026	0.204359	0.164671	0.4375	0.875	0.75	0.0344828
ERNIE	0.114681	0.227282	0.194561	0.384615	1	0.846154	0.012
ERNIE	0.0833287	0.180166	0.145701	0.25	0.9375	0.875	0.0157343
ERNIE	0.114876	0.227177	0.194531	0.166667	1	0.833333	0.0109589
ERNIE	0.0554991	0.150181	0.121273	0.588235	0.941176	0.823529	0.0365854
ERNIE	0.0638203	0.16462	0.117174	0.333333	0.857143	0.809524	0.0205882
ERNIE	0.0883468	0.206742	0.155261	0.416667	1	0.833333	0.0235849
ERNIE	0.0537809	0.157733	0.129355	0.44	0.88	0.72	0.034632
ERNIE	0.106621	0.214598	0.182021	0.714286	1	0.928571	0.0329289
ERNIE	0.0769328	0.155788	0.132321	0.416667	1	0.833333	0.0345821
ERNIE	0.0700138	0.171438	0.126056	0.35	1	0.8	0.0308642
ERNIE	0.0866381	0.205078	0.153575	0.461538	1	0.923077	0.02
ERNIE	0.0875281	0.214388	0.153232	0.241379	0.931034	0.724138	0.0316623
ERNIE	0.0992431	0.194956	0.155715	0.318182	0.818182	0.681818	0.0182292
ERNIE	0.0480922	0.137872	0.100824	0.25	1	0.625	0.0272277
ERNIE	0.0797269	0.156025	0.129657	0.208333	0.875	0.791667	0.028777
ERNIE	0.0790691	0.208991	0.150735	0.4	1	0.866667	0.00769231
ERNIE	0.0848416	0.219549	0.158129	0.310345	0.965517	0.758621	0.0196721
SPARK	0.114389	0.191308	0.159398	0.294118	0.941176	0.588235	0.021978
SPARK	0.144831	0.201864	0.180329	0.181818	0.954545	0.727273	0.017284
SPARK	0.0658719	0.170984	0.133836	0.4375	0.9375	0.5625	0.0296736
SPARK	0.0640047	0.173373	0.13425	0.705882	1	0.764706	0.0259179
SPARK	0.0658719	0.170984	0.133836	0.833333	1	0.833333	0.0326797
SPARK	0.106975	0.210034	0.172101	0.227273	0.954545	0.772727	0.0170732
SPARK	0.105593	0.211691	0.18214	0.318182	0.954545	0.727273	0.00985222
SPARK	0.0808501	0.184931	0.146575	0.227273	0.954545	0.772727	0.0170732
SPARK	0.0658719	0.170984	0.133836	0.1875	1	0.5625	0.0293399
SPARK	0.0716028	0.167345	0.135276	0.333333	1	0.8	0.022792
SPARK	0.114389	0.191308	0.159398	0.666667	1	0.666667	0.0338983
SPARK	0.114389	0.191308	0.159398	0.6	1	0.7	0.023569
SPARK	0.155706	0.215488	0.191361	0.466667	1	0.6	0.0341463
SPARK	0.148965	0.213799	0.19463	0.5	1	0.928571	0.0308989
SPARK	0.0612704	0.172119	0.131108	0.642857	1	0.714286	0.0231959
SPARK	0.0762507	0.187341	0.146534	0.5	1	0.928571	0.0308989
SPARK	0.0729142	0.179652	0.13512	0.315789	0.947368	0.736842	0.0214477
SPARK	0.115621	0.203291	0.164	0.227273	0.954545	0.772727	0.0170732
SPARK	0.0658719	0.170984	0.133836	0.318182	0.818182	0.772727	0.023753
SPARK	0.114389	0.191308	0.159398	0.4375	0.9375	0.5625	0.0296736
SPARK	0.114177	0.200673	0.160519	0.4375	0.9375	0.5625	0.0296736
SPARK	0.114389	0.191308	0.159398	0.733333	1	0.8	0.021164
SPARK	0.0817147	0.188518	0.145734	0.538462	0.846154	0.615385	0.0276243
SPARK	0.141048	0.214376	0.181347	0.181818	0.954545	0.727273	0.017284
SPARK	0.157599	0.21024	0.189363	0.105263	0.947368	0.631579	0.0277778
SPARK	0.0890025	0.196864	0.14794	0.2	0.9	0.75	0.0220049
SPARK	0.0612704	0.172119	0.131108	0.466667	1	0.6	0.041543
SPARK	0.178731	0.254243	0.226694	0.227273	0.954545	0.772727	0.0170732
SPARK	0.152334	0.245967	0.207098	0.4375	0.9375	0.5625	0.0296736
SPARK	0.12393	0.213047	0.177033	0.5	0.9375	0.5625	0.0259366
SPARK	0.131457	0.218536	0.193859	0.4375	0.9375	0.5625	0.0296736
SPARK	0.149214	0.220083	0.193779	0.277778	0.888889	0.666667	0.0161725
SPARK	0.131457	0.218536	0.193859	0.6	1	0.666667	0.0351351
SPARK	0.168197	0.233104	0.210058	0.75	1	0.8125	0.0179028
SPARK	0.114389	0.191308	0.159398	0.4375	0.9375	0.5625	0.0296736
SPARK	0.0658719	0.170984	0.133836	0.227273	0.954545	0.772727	0.0170732
SPARK	0.144468	0.191729	0.169076	0.75	1	0.8	0.0173536
SPARK	0.0835721	0.179524	0.14613	0.35	0.85	0.75	0.0175439
SPARK	0.168197	0.233104	0.210058	0.833333	1	0.833333	0.0326797
SPARK	0.0612704	0.172119	0.131108	0.181818	0.954545	0.727273	0.017284

## Sheet: English creativity
group	insight	feel	body	image	Authentic	Dic	informal	AllPunc	Comma	voice
GPT3.5	4.04	2.24	0.9	-0.9	87.16	86.1	0	11.66	4.93	17.65
GPT3.5	3.72	0.93	0.47	-2.32	85.86	86.05	0	14.42	6.51	20.74
GPT3.5	3.67	2.04	0.41	-1.22	56.9	86.12	0	13.06	6.53	-9.63
GPT3.5	5.48	1.1	0.82	-3.56	86.69	85.48	0.27	12.6	5.48	19.29
GPT3.5	4.26	1.99	1.14	-1.13	76.24	88.92	0	14.49	5.68	7.49
GPT3.5	3.6	0.24	0.72	-2.64	81.5	85.85	0	14.39	7.19	17.23
GPT3.5	4.8	1.2	0.8	-2.8	71.46	86.8	0.4	10.8	6.4	1.86
GPT3.5	1.9	1.52	0.76	0.38	85.61	85.17	0	12.93	7.6	20.97
GPT3.5	4.7	1.71	0.43	-2.56	75.88	87.61	0	12.39	5.13	5.79
GPT3.5	4.1	2.56	0.51	-1.03	43.37	86.15	0	10.77	5.64	-26.37
GPT3.5	4.15	1.28	1.6	-1.27	70.79	85.94	0	14.7	6.39	5.94
GPT3.5	3.8	1.27	0.84	-1.69	64.36	86.08	0.42	12.24	4.22	-5.26
GPT3.5	4.79	1.71	0	-3.08	66.94	84.93	0	11.99	5.14	-0.86
GPT3.5	3.92	1.96	0.78	-1.18	53.79	87.84	0	10.2	4.71	-19.14
GPT3.5	6.16	0.72	0.36	-5.08	90.83	86.59	0.36	11.23	4.71	20.18
GPT3.5	4.17	1.25	0.42	-2.5	65.14	88.75	0	10.42	5	-8.19
GPT3.5	3.99	0.66	0.66	-2.67	91.49	87.04	0	10.96	3.99	19.4
GPT3.5	4.8	2	0	-2.8	81.59	88.4	0	10	3.6	6.79
GPT3.5	3.57	0.45	0.89	-2.23	81.32	85.27	0	11.61	5.8	13.46
GPT3.5	3.1	0.44	0.44	-2.22	75.92	89.38	0	13.27	5.31	5.12
GPT3.5	5.43	1.45	1.09	-2.89	87.48	83.7	0	11.59	4.71	20.08
GPT3.5	3.4	1.98	1.13	-0.29	53.53	87.54	0	14.16	6.8	-13.05
GPT3.5	3.69	1.84	0.46	-1.39	71.59	88.02	0	11.06	5.99	0.62
GPT3.5	2.46	2.11	1.06	0.71	81.63	86.62	0	17.25	9.51	21.77
GPT3.5	4.07	2.85	1.22	0	56.3	84.15	0.41	12.2	6.5	-9.15
GPT3.5	4	1.07	0.27	-2.66	45.15	88.8	0	11.73	6.4	-25.52
GPT3.5	3.53	1.6	0.96	-0.97	79.58	88.14	0	13.46	7.05	11.95
GPT3.5	4.41	1.1	0.74	-2.57	78.51	87.13	0.37	11.03	4.78	7.19
GPT3.5	2.08	1.38	1.04	0.34	70.45	83.39	0	17.3	10.03	14.39
GPT3.5	4.72	1.42	0	-3.3	42.15	86.79	0	14.62	6.6	-23.42
GPT3.5	2.3	1.64	0.33	-0.33	81.22	86.84	0	15.46	6.91	16.75
GPT3.5	2.7	0.68	1.69	-0.33	76.51	86.15	0	15.54	7.77	13.67
GPT3.5	3.16	1.15	0.29	-1.72	79.12	89.08	0	14.37	7.18	11.59
GPT3.5	6.32	0.79	0	-5.53	80.16	89.33	0.4	12.65	5.53	9.01
GPT3.5	3.58	1.3	1.3	-0.98	84.29	83.71	0	15.31	7.82	23.71
GPT3.5	3.8	1.14	1.52	-1.14	92.53	87.45	0	12.93	6.08	24.09
GPT3.5	4.76	0.79	0.53	-3.44	75.46	85.71	0	13.49	5.29	8.53
GPT3.5	4.18	1.11	1.95	-1.12	84.22	86.07	0	11.98	5.57	15.7
GPT3.5	3.14	0.9	1.35	-0.89	93.4	89.69	0	12.11	7.62	23.44
GPT3.5	4.63	0.93	0	-3.7	66.83	86.57	0.46	12.5	6.48	-0.76
GPT-4.0	7.21	2.4	1.44	-3.37	87.44	83.17	0	13.94	8.17	26.38
GPT-4.0	6.67	1.54	1.03	-4.1	43.37	71.28	0	12.82	7.69	-7.4
GPT-4.0	3.73	1.24	1.24	-1.25	58.95	81.99	0	14.29	8.7	-0.05
GPT-4.0	3.19	2.13	1.06	0	82.45	82.98	0	14.36	7.98	21.81
GPT-4.0	4.35	2.48	1.24	-0.63	54.89	77.64	0	14.91	9.32	1.48
GPT-4.0	5.69	2.84	2.37	-0.48	70.15	80.57	0	10.43	6.16	6.17
GPT-4.0	4.3	4.3	2.15	2.15	26.35	81.18	0	12.37	6.45	-36.01
GPT-4.0	4.71	2.94	0	-1.77	58.9	84.12	0	14.12	8.82	-2.28
GPT-4.0	4.83	1.45	1.45	-1.93	32.99	80.68	0	11.11	5.31	-31.27
GPT-4.0	3.4	1.46	0.97	-0.97	64.94	81.55	0	13.59	8.25	5.23
GPT-4.0	2.26	1.69	0.56	-0.01	24.96	79.1	0	14.69	9.6	-29.85
GPT-4.0	2.16	1.08	1.08	0	94.89	83.24	0	17.3	9.19	38.14
GPT-4.0	3.93	2.81	1.12	0	70.08	86.52	0	9.55	4.49	-2.4
GPT-4.0	4.22	1.2	1.2	-1.82	54.56	83.73	0	15.06	8.43	-5.68
GPT-4.0	3.61	1.03	0	-2.58	50.89	83.51	0	13.92	7.22	-11.48
GPT-4.0	6.4	1.74	0	-4.66	89.38	86.63	0	12.79	7.56	23.1
GPT-4.0	4.17	1.79	0.6	-1.78	13.15	81.55	0	12.5	6.55	-49.35
GPT-4.0	2.51	1.51	1.01	0.01	14.2	79.9	0.5	14.07	8.54	-43.09
GPT-4.0	5.58	1.02	0	-4.56	42.06	83.25	0	9.14	4.57	-27.48
GPT-4.0	3.65	1.04	1.56	-1.05	65.79	79.69	0	15.1	8.33	9.53
GPT-4.0	4.06	1.52	0	-2.54	19.02	77.66	0	12.18	7.11	-39.35
GPT-4.0	3.11	0.52	1.04	-1.55	65.04	77.72	0	13.99	7.25	8.56
GPT-4.0	2.87	0.96	1.44	-0.47	56.69	77.99	0	13.88	8.13	0.71
GPT-4.0	4.69	0.52	1.04	-3.13	77.44	79.69	0	13.02	6.25	17.02
GPT-4.0	5.03	0.63	1.26	-3.14	84.32	84.91	0	13.84	8.18	21.43
GPT-4.0	2.86	0	0	-2.86	85.81	88	0	14.29	8	20.1
GPT-4.0	2.51	1.01	1.51	0.01	69.86	81.41	0	12.06	7.54	8.05
GPT-4.0	5.53	0.5	1.01	-4.02	69.86	82.41	0	9.05	4.52	1.02
GPT-4.0	5.38	1.35	1.35	-2.68	83.76	79.82	0	14.8	8.97	27.71
GPT-4.0	6.35	2.65	1.06	-2.64	76.81	84.66	0	14.81	10.58	17.54
GPT-4.0	4.86	1.62	1.08	-2.16	71.04	81.08	0	12.43	6.49	8.88
GPT-4.0	4.98	1.81	1.36	-1.81	78.78	84.16	0	14.03	8.14	16.79
GPT-4.0	3.41	2.44	0.98	0.01	49.84	81.46	0	12.68	7.32	-11.62
GPT-4.0	4.15	0.52	1.04	-2.59	74.07	84.97	0	14.51	10.36	13.97
GPT-4.0	3.28	3.83	1.09	1.64	24.92	78.14	0	15.3	9.84	-28.08
GPT-4.0	4.91	1.79	1.79	-1.33	67.12	82.14	0	15.63	9.38	9.99
GPT-4.0	4.42	1.1	1.66	-1.66	42.65	82.87	0	12.15	6.08	-21.99
GPT-4.0	3.66	1.57	1.05	-1.04	18.89	78.01	0	12.57	6.81	-39.74
GPT-4.0	4.97	2.48	1.24	-1.25	85.43	85.09	0	14.29	7.45	22.08
GPT-4.0	4.64	1.55	0.52	-2.57	37.4	81.44	0	12.89	6.7	-24.45
ERNIE	2.24	0.45	0.45	-1.34	77.64	88.79	0	8.52	3.14	0.51
ERNIE	3.13	0.39	0	-2.74	33	80.08	0	10.94	4.69	-31.45
ERNIE	0.72	0	0	-0.72	85.46	91.37	0	13.67	5.76	13.52
ERNIE	5.13	0	1.03	-4.1	46.75	91.28	0	12.82	6.67	-25.04
ERNIE	2.61	0.65	0.98	-0.98	55.93	83.66	0	14.05	6.86	-6.82
ERNIE	4.38	0	0	-4.38	91.86	90	0.63	11.88	5	18.74
ERNIE	2.74	0.3	0	-2.44	65.58	86.02	0	8.81	4.26	-7.37
ERNIE	4.41	0.74	0	-3.67	61.77	88.24	0	10.29	4.41	-11.77
ERNIE	3.24	0	0	-3.24	89.87	92.43	0	10.27	4.32	12.03
ERNIE	4.48	2.24	0.45	-1.79	94.3	84.75	0	11.21	4.93	25.69
ERNIE	2.08	0.52	0	-1.56	29.15	84.38	0	14.58	5.21	-35.44
ERNIE	4.43	0.49	0	-3.94	67.03	86.21	0	7.88	1.97	-9.33
ERNIE	5.29	0.53	0.53	-4.23	76.81	85.19	0	11.11	4.76	7.49
ERNIE	5.13	1.1	0.37	-3.66	68.01	84.98	0	11.72	4.4	-0.85
ERNIE	4.12	0.52	0	-3.6	78.69	84.02	0	9.28	4.12	8.07
ERNIE	3.96	0.44	0.88	-2.64	67.88	85.46	0.88	11.45	3.96	-2.17
ERNIE	2.62	0	0	-2.62	53.11	89.53	0	11.52	7.33	-17.57
ERNIE	4.15	0.52	0	-3.63	89.41	88.6	0	8.81	3.63	13.25
ERNIE	4.47	1.63	2.03	-0.81	98.01	86.18	0.41	11.38	4.47	27.68
ERNIE	3.04	0.43	0	-2.61	60.58	85.65	0	9.57	3.91	-11.59
ERNIE	2.74	0.25	0	-2.49	78.26	79.3	0	10.97	4.99	14.92
ERNIE	5.26	0.4	0	-4.86	55.71	85.43	0.4	11.34	3.64	-14.74
ERNIE	5.39	1.2	0	-4.19	72.29	90.42	0	7.19	1.8	-9.14
ERNIE	5.15	1.37	0.69	-3.09	76.98	87.97	0	12.03	4.12	5.16
ERNIE	5.48	0.68	0.68	-4.12	79.89	89.04	0	11.64	6.16	8.65
ERNIE	4.51	0.41	0.82	-3.28	52.08	86.89	0	13.11	7.38	-14.32
ERNIE	5.23	0.7	0.7	-3.83	92.44	88.15	0	8.36	3.14	15.79
ERNIE	3.85	0.48	0.48	-2.89	85.71	88.94	0.48	12.98	5.77	15.52
ERNIE	4.66	1.27	0.42	-2.97	82.88	85.59	0	8.9	3.81	10
ERNIE	6.25	0	0	-6.25	26.92	85.58	0	8.65	4.33	-45.68
ERNIE	3.6	0.45	1.35	-1.8	12.05	91.89	0	9.91	3.6	-66.33
ERNIE	4.41	0.74	0	-3.67	66.34	86.03	0	9.56	3.68	-6.45
ERNIE	3.96	1.8	1.44	-0.72	71.79	85.97	0	10.43	4.32	0.57
ERNIE	3.4	0	0.85	-2.55	75.32	82.13	0	11.49	5.53	10.21
ERNIE	3	0.43	0.86	-1.71	82.51	83.69	0	10.3	3	12.12
ERNIE	5.26	0.81	0.4	-4.05	66.06	88.26	0	10.53	5.26	-6.41
ERNIE	0.57	0.57	0.57	0.57	54.73	84	0	10.86	6.29	-12.12
ERNIE	2.82	0.81	0	-2.01	47.1	84.68	0	9.27	4.03	-24.28
ERNIE	5.69	2.03	0.41	-3.25	75.83	89.02	0	10.57	4.07	1.45
ERNIE	3.35	0.56	0	-2.79	51.53	89.39	0	12.85	7.26	-17.75
SPARK	4.49	0.75	1.12	-2.62	82.43	90.64	0	13.86	4.87	10.52
SPARK	7.07	0.54	0.54	-5.99	99	88.04	0	11.96	5.43	28.35
SPARK	5.61	0	0	-5.61	94.95	85.98	0	8.41	0.93	18.31
SPARK	5.13	0.85	0.43	-3.85	73.6	90.17	0	12.39	5.98	1.8
SPARK	6.47	0.59	1.18	-4.7	73.15	90.59	0	13.53	4.12	0.21
SPARK	4.92	0.82	0	-4.1	80.82	86.07	0	11.48	3.28	9.51
SPARK	5.3	1.32	0	-3.98	87.2	90.07	0	13.25	3.31	13.69
SPARK	4.23	0.7	0	-3.53	80.02	88.73	0	12.68	3.52	7.49
SPARK	4.97	1.24	0	-3.73	95.29	89.44	0	11.8	3.11	20.76
SPARK	3.79	0	0	-3.79	61.48	85.31	0	12.8	6.16	-4.87
SPARK	7.29	1.04	0.52	-5.73	89.86	88.54	0	13.54	5.21	20.07
SPARK	4.38	1.46	0.73	-2.19	81.04	91.24	0	15.33	5.84	10.97
SPARK	6.13	0.61	0	-5.52	94.64	87.12	0	11.66	3.07	22.25
SPARK	6.25	0.63	1.25	-4.37	83.63	90.63	0	12.5	4.38	9.88
SPARK	3.39	0	0.56	-2.83	60.52	89.83	0	14.12	3.95	-11.24
SPARK	5.03	0	0.56	-4.47	93.66	89.94	0	12.85	5.59	22.16
SPARK	4.97	1.24	0	-3.73	77.16	85.09	0	14.91	5.59	12.57
SPARK	3.8	0.63	0.63	-2.54	69.44	84.18	0	15.19	5.7	6.15
SPARK	2.99	1.8	1.8	0.61	68.86	89.22	0	13.17	4.79	-2.4
SPARK	6.74	1.04	0	-5.7	96.79	92.75	0	10.36	2.59	16.99
SPARK	5.33	1.18	0.59	-3.56	67.17	86.39	0	11.24	3.55	-4.43
SPARK	9.92	0	0.76	-9.16	79.55	90.84	0	12.21	5.34	6.26
SPARK	3.7	0.82	1.23	-1.65	70.78	88.07	0	11.11	5.76	-0.42
SPARK	4.97	1.24	0	-3.73	95.29	89.44	0	11.8	3.11	20.76
SPARK	5.26	1.17	1.17	-2.92	65.51	90.64	0	10.53	2.92	-11.68
SPARK	6.21	0.56	0	-5.65	82.27	88.14	0	10.73	3.39	8.25
SPARK	3.74	0.47	0.47	-2.8	68.14	87.38	0	14.49	5.61	0.86
SPARK	2.79	0	0	-2.79	75.5	89.39	0	13.41	5.59	5.11
SPARK	5.26	1.32	0.66	-3.28	33.36	88.82	0	12.5	4.61	-38.35
SPARK	3.82	1.27	1.91	-0.64	70.34	89.17	0	11.46	3.82	-3.55
SPARK	2.13	1.06	1.06	-0.01	51.84	89.36	0	14.89	4.79	-17.84
SPARK	5.56	0	0	-5.56	66.83	88.89	0	10.65	3.7	-7.71
SPARK	6.2	1.55	0	-4.65	84.67	90.7	0	10.85	3.1	7.92
SPARK	8.29	0.55	0	-7.74	99	92.82	0	8.84	3.31	18.33
SPARK	5.36	0.6	0.6	-4.16	52.86	89.88	0	14.29	5.95	-16.78
SPARK	5.94	0.99	0	-4.95	98.21	90.59	0	8.91	2.97	19.5
SPARK	3.93	0.33	0	-3.6	47.7	94.43	0	11.48	5.25	-30
SPARK	3.96	1.44	1.8	-0.72	84.06	92.45	0	13.31	6.83	11.75
SPARK	4.4	0	0	-4.4	63.42	82.38	0.26	12.18	4.66	-2.12
SPARK	3.19	0	0.53	-2.66	62.26	90.96	0	13.3	5.85	-9.55

## Sheet: Chinese creativity
group	insight	feel	body	image	Dic	informal	AllPunc	voice
GPT-3.5	9.69	0	0	-9.69	84.08	4.84	0	-79.24
GPT-3.5	9.24	0	0	-9.24	84.08	6.69	0	-77.39
GPT-3.5	6.62	0	0.33	-6.29	87.42	5.3	0	-82.12
GPT-3.5	11.51	0	0.33	-11.18	81.58	8.88	0	-72.7
GPT-3.5	12.37	0	0	-12.37	88.96	7.36	0	-81.6
GPT-3.5	10.66	0	0.31	-10.35	88.4	6.9	0	-81.5
GPT-3.5	7.76	0	0	-7.76	85.67	5.37	0	-80.3
GPT-3.5	9.94	0	0	-9.94	82.83	5.42	0	-77.41
GPT-3.5	10.88	0	0	-10.88	87.94	6.47	0	-81.47
GPT-3.5	9.47	0	0.3	-9.17	91.42	5.62	0	-85.8
GPT-3.5	12.34	0	0	-12.34	85.06	8.44	0	-76.62
GPT-3.5	11.35	0	0	-11.35	87.73	7.06	0	-80.67
GPT-3.5	11.08	0	0	-11.08	82.93	6.59	0	-76.34
GPT-3.5	9.2	0	0	-9.2	87.93	6.61	0	-81.32
GPT-3.5	10.22	0.32	0	-9.9	83.71	7.99	0	-75.72
GPT-3.5	7.72	0.35	0.35	-7.02	84.21	5.96	0	-78.25
GPT-3.5	10.36	0	0	-10.36	89.32	6.8	0	-82.52
GPT-3.5	11.11	0.28	0.28	-10.55	87.75	7.69	0	-80.06
GPT-3.5	9.15	0.33	0.65	-8.17	84.64	5.88	0	-78.76
GPT-3.5	8.22	0	0.28	-7.94	88.39	5.38	0	-83.01
GPT-3.5	8.76	0.91	0.6	-7.25	84.89	6.34	0	-78.55
GPT-3.5	6.77	0.32	0.65	-5.8	88.71	6.45	0	-82.26
GPT-3.5	9.54	0	0	-9.54	85.54	7.08	0	-78.46
GPT-3.5	8.66	0	0	-8.66	85.97	7.46	0	-78.51
GPT-3.5	7.59	0	0.33	-7.26	88.78	5.28	0	-83.5
GPT-3.5	6.89	0	0.66	-6.23	83.93	3.93	0	-80
GPT-3.5	10.71	0	0	-10.71	84.07	7.97	0	-76.1
GPT-3.5	9.84	0.32	0.32	-9.2	82.22	7.94	0	-74.28
GPT-3.5	12.68	0.28	0	-12.4	87.32	8.17	0	-79.15
GPT-3.5	9.55	0	0	-9.55	81.21	7.01	0	-74.2
GPT-3.5	9.06	0	0	-9.06	87.7	7.12	0	-80.58
GPT-3.5	8.85	0.27	0.27	-8.31	87.4	5.9	0	-81.5
GPT-3.5	10.47	0.28	0.28	-9.91	85.95	7.16	0	-78.79
GPT-3.5	10.02	0	0	-10.02	86.06	7.58	0	-78.48
GPT-3.5	8.02	0	0	-8.02	83.96	6.15	0	-77.81
GPT-3.5	9.44	0.29	0.29	-8.86	87.91	5.9	0	-82.01
GPT-3.5	7.27	0.78	0	-6.49	83.12	5.71	0	-77.41
GPT-3.5	11.21	0.29	0.29	-10.63	83.05	6.9	0	-76.15
GPT-3.5	7.01	0.26	0	-6.75	84.16	5.97	0	-78.19
GPT-3.5	8.5	0	0	-8.5	85.27	7.37	0	-77.9
GPT-4.0	6.99	0.35	1.05	-5.59	84.62	5.94	0.7	-77.98
GPT-4.0	6.81	0.24	0.49	-6.08	86.62	3.89	0	-82.73
GPT-4.0	6.16	0.68	1.37	-4.11	80.48	5.14	0.68	-74.66
GPT-4.0	8.55	0	0	-8.55	84.62	7.69	0	-76.93
GPT-4.0	7.4	0	0.45	-6.95	84.53	3.81	0	-80.72
GPT-4.0	9.06	0	0	-9.06	85.43	5.51	0	-79.92
GPT-4.0	7.55	0.36	0	-7.19	83.81	6.47	0	-77.34
GPT-4.0	11.68	1.09	0.36	-10.23	85.04	7.3	0	-77.74
GPT-4.0	13.41	0	0	-13.41	87.74	8.43	0	-79.31
GPT-4.0	10.29	0	1.23	-9.06	78.6	7	0	-71.6
GPT-4.0	8.36	0.35	0	-8.01	83.28	6.97	2.09	-74.22
GPT-4.0	7.09	0	0.34	-6.75	78.72	6.08	0	-72.64
GPT-4.0	10.74	0	0	-10.74	76.67	9.26	0	-67.41
GPT-4.0	10.08	0	0	-10.08	82.95	6.98	0	-75.97
GPT-4.0	8.63	0	0	-8.63	85.97	5.76	0	-80.21
GPT-4.0	9.34	0.39	0	-8.95	83.66	7	0	-76.66
GPT-4.0	8.5	0	0.24	-8.26	81.8	5.58	0	-76.22
GPT-4.0	10.36	0.19	0	-10.17	83.11	9.02	0.58	-73.51
GPT-4.0	9.54	0.38	0	-9.16	88.55	6.11	1.53	-80.91
GPT-4.0	9.09	0.35	0	-8.74	86.01	5.24	1.4	-79.37
GPT-4.0	7.97	0	0	-7.97	85.14	5.07	0	-80.07
GPT-4.0	8.19	0	0.36	-7.83	84.34	5.69	0	-78.65
GPT-4.0	5.99	0.7	0	-5.29	87.32	4.93	0	-82.39
GPT-4.0	10.44	0	0	-10.44	82.33	6.83	0	-75.5
GPT-4.0	9.43	0	0	-9.43	88.68	5.66	3.02	-80
GPT-4.0	7.26	0.81	0	-6.45	86.29	6.45	0	-79.84
GPT-4.0	6.75	0	0.32	-6.43	89.07	6.11	0	-82.96
GPT-4.0	12.24	0	0	-12.24	82.04	9.39	0	-72.65
GPT-4.0	9.79	0.48	0.24	-9.07	83.05	6.21	0	-76.84
GPT-4.0	6.37	0.32	0.32	-5.73	86.94	5.73	1.91	-79.3
GPT-4.0	8.55	0.33	0.33	-7.89	90.13	6.58	0	-83.55
GPT-4.0	7.94	0	0	-7.94	87.73	4.69	0.72	-82.32
GPT-4.0	11.5	0	0.35	-11.15	83.62	9.41	0	-74.21
GPT-4.0	7.69	0.37	0	-7.32	84.62	5.13	0.73	-78.76
GPT-4.0	10.98	0	0	-10.98	85.61	7.58	0	-78.03
GPT-4.0	8.37	0.38	0.76	-7.23	76.81	7.22	0	-69.59
GPT-4.0	7.47	0.71	0.36	-6.4	87.54	5.69	0.71	-81.14
GPT-4.0	7.55	0	0	-7.55	81.51	6.42	0	-75.09
GPT-4.0	6.75	0.4	0	-6.35	78.97	6.35	0	-72.62
GPT-4.0	8.23	0.41	0.41	-7.41	85.19	7.41	1.23	-76.55
ERNIE	6.35	0.32	0.32	-5.71	84.44	4.76	0	-79.68
ERNIE	5.76	0.26	0	-5.5	80.89	5.5	1.05	-74.34
ERNIE	8.33	0	0	-8.33	88.39	5.95	0	-82.44
ERNIE	7.74	0	0	-7.74	86.25	5.16	0	-81.09
ERNIE	7.14	0.3	0	-6.84	84.82	5.65	0	-79.17
ERNIE	7.98	0.28	0	-7.7	84.33	6.55	0	-77.78
ERNIE	7.85	0	0	-7.85	88.84	5.79	0	-83.05
ERNIE	9.37	0	0	-9.37	84.29	7.55	0.6	-76.14
ERNIE	11.07	0	0.38	-10.69	83.59	7.63	0	-75.96
ERNIE	7.62	0	0.32	-7.3	86.67	7.94	0	-78.73
ERNIE	11.54	0	0	-11.54	90	7.31	0	-82.69
ERNIE	8.25	0	0	-8.25	85.22	6.87	0	-78.35
ERNIE	9.07	0.28	0	-8.79	86.69	5.1	0	-81.59
ERNIE	6.16	0	0.34	-5.82	83.56	4.79	0	-78.77
ERNIE	6.76	0.88	0.29	-5.59	84.71	6.18	0	-78.53
ERNIE	9.13	0	0	-9.13	86.51	6.75	0	-79.76
ERNIE	7.9	0	0.49	-7.41	81.73	6.42	0.99	-74.32
ERNIE	7.27	0	0.35	-6.92	82.7	6.23	0	-76.47
ERNIE	10.89	0	0	-10.89	81.71	8.17	0	-73.54
ERNIE	10.16	0	1.63	-8.53	80.89	8.13	0	-72.76
ERNIE	8.58	0	0	-8.58	87.55	5.58	0	-81.97
ERNIE	7.1	0	0	-7.1	86.13	6.45	0.65	-79.03
ERNIE	10.17	0.34	0	-9.83	87.46	6.78	0	-80.68
ERNIE	5.79	0.39	0.77	-4.63	86.49	5.79	0.77	-79.93
ERNIE	7.06	0	0.29	-6.77	82.94	5.59	0	-77.35
ERNIE	8.48	0	0	-8.48	81.98	5.3	0.35	-76.33
ERNIE	10.57	0.6	0.3	-9.67	90.63	8.46	0.6	-81.57
ERNIE	8.26	0.31	0.31	-7.64	84.71	5.5	0.61	-78.6
ERNIE	8.94	0.17	0	-8.77	85.67	5.9	0.34	-79.43
ERNIE	10.55	0	0	-10.55	86.7	6.88	0.46	-79.36
ERNIE	8.12	0	0.19	-7.93	81.04	7.16	0.39	-73.49
ERNIE	6.49	0	0.32	-6.17	86.36	5.52	0	-80.84
ERNIE	8.29	0	0	-8.29	88.48	5.99	0	-82.49
ERNIE	8.97	0	0.33	-8.64	84.05	7.64	0	-76.41
ERNIE	11.5	0	0.53	-10.97	89.57	8.02	0	-81.55
ERNIE	8.62	0.33	0.16	-8.13	85.04	5.85	0.33	-78.86
ERNIE	7.78	0.2	0.8	-6.78	81.64	4.59	0	-77.05
ERNIE	8.94	0.66	0.33	-7.95	82.12	5.63	0	-76.49
ERNIE	9.82	0.35	0	-9.47	86.67	6.67	0	-80
ERNIE	11.59	0	0	-11.59	87.2	7.62	0	-79.58
SPARK	9.64	0.55	0	-9.09	86.78	7.99	0	-78.79
SPARK	10.93	0.33	0.33	-10.27	89.74	6.29	0	-83.45
SPARK	8.4	0.76	0	-7.64	84.35	8.4	0	-75.95
SPARK	8.37	0.38	0	-7.99	85.17	9.13	0	-76.04
SPARK	7.34	0	0	-7.34	84.24	5.71	0	-78.53
SPARK	9.74	0	0.32	-9.42	87.66	5.52	0	-82.14
SPARK	8.62	0.86	0.29	-7.47	86.49	8.33	0	-78.16
SPARK	9.74	0	0.32	-9.42	87.66	5.52	0	-82.14
SPARK	9.76	0.3	0	-9.46	88.41	7.62	0	-80.79
SPARK	9.89	0	0	-9.89	91.81	9.04	0	-82.77
SPARK	8.94	0	0.27	-8.67	88.35	7.86	0	-80.49
SPARK	6.73	0	0	-6.73	82.15	6.06	0	-76.09
SPARK	6.73	0	0	-6.73	82.15	6.06	0	-76.09
SPARK	8.5	0.29	0	-8.21	87.68	7.92	0	-79.76
SPARK	8.9	0.31	0	-8.59	85.58	7.06	0	-78.52
SPARK	10.06	0	0	-10.06	91.38	9.2	0	-82.18
SPARK	9.14	0	0	-9.14	85.64	8.88	0	-76.76
SPARK	7.06	0	0.28	-6.78	83.05	6.5	0	-76.55
SPARK	6.56	0.33	0	-6.23	83.61	4.92	0	-78.69
SPARK	9.89	0	0	-9.89	91.81	9.04	0	-82.77
SPARK	6.73	0	0	-6.73	82.15	6.06	0	-76.09
SPARK	6.58	0	0	-6.58	85.53	6.25	0.66	-78.62
SPARK	6.73	0	0	-6.73	82.15	6.06	0	-76.09
SPARK	10.38	0	0	-10.38	86.79	8.18	0	-78.61
SPARK	8.85	0.59	0	-8.26	84.37	7.08	0	-77.29
SPARK	8.24	0.28	0	-7.96	85.8	7.95	0	-77.85
SPARK	8.82	0.37	0.37	-8.08	83.09	7.72	0	-75.37
SPARK	6.73	0	0	-6.73	82.15	6.06	0	-76.09
SPARK	9.89	0	0	-9.89	91.81	9.04	0	-82.77
SPARK	8.64	0.49	0.25	-7.9	83.46	7.9	0	-75.56
SPARK	9.8	0	0.29	-9.51	88.76	8.93	0	-79.83
SPARK	8.82	0.37	0.37	-8.08	82.72	7.72	0	-75
SPARK	10.06	0	0	-10.06	91.38	9.2	0	-82.18
SPARK	10.29	0	0	-10.29	86.5	7.72	0	-78.78
SPARK	10.06	0	0	-10.06	91.38	9.2	0	-82.18
SPARK	6.73	0	0	-6.73	82.15	6.06	0	-76.09
SPARK	7.18	0.5	0	-6.68	85.15	5.94	1.49	-77.72
SPARK	9.89	0	0	-9.89	91.81	9.04	0	-82.77
SPARK	11.4	0	0	-11.4	89.74	9.4	0	-80.34
SPARK	9.89	0	0	-9.89	91.81	9.04	0	-82.77

## Sheet: English correlation
local_noun	local_argument	local_stem	connectives	causal_connectives	global_noun	global_argument	global_stem	LSA_sentence	LSA_all_sentence	image	voice
0.083	0.333	0.25	75.556	17.778	0.075	0.472	0.119	0.148	0.097	-0.9	17.65
0	0.545	0.091	86.758	27.397	0.075	0.499	0.116	0.141	0.103	-2.32	20.74
0.3	0.4	0.3	80	8	0.111	0.48	0.132	0.156	0.105	-1.22	-9.63
0.25	0.625	0.25	77.54	10.695	0.114	0.53	0.19	0.163	0.115	-3.56	19.29
0.048	0.429	0.095	77.562	0	0.101	0.492	0.14	0.153	0.117	-1.13	7.49
0.182	0.455	0.182	92.637	7.126	0.092	0.476	0.115	0.152	0.097	-2.64	17.23
0.286	0.571	0.429	106.719	23.715	0.102	0.502	0.129	0.17	0.112	-2.8	1.86
0.083	0.5	0.083	76.046	26.616	0.093	0.513	0.104	0.15	0.108	0.38	20.97
0.091	0.273	0.182	76.271	21.186	0.101	0.451	0.122	0.141	0.096	-2.56	5.79
0.286	0.857	0.286	101.523	15.228	0.098	0.512	0.122	0.17	0.11	-1.03	-26.37
0.067	0.4	0.067	90.625	9.375	0.08	0.488	0.117	0.149	0.1	-1.27	5.94
0.091	0.273	0.364	66.116	4.132	0.099	0.501	0.173	0.189	0.124	-1.69	-5.26
0	0.071	0.071	84.175	6.734	0.107	0.46	0.156	0.134	0.098	-3.08	-0.86
0.1	0.3	0.2	85.271	3.876	0.114	0.492	0.163	0.157	0.11	-1.18	-19.14
0.077	0.692	0.231	82.143	14.286	0.104	0.51	0.152	0.162	0.108	-5.08	20.18
0.222	0.333	0.333	94.65	20.576	0.121	0.492	0.159	0.15	0.109	-2.5	-8.19
0.133	0.4	0.267	75.41	22.951	0.112	0.48	0.136	0.146	0.106	-2.67	19.4
0.2	0.6	0.3	86.275	11.765	0.108	0.529	0.145	0.161	0.107	-2.8	6.79
0.25	0.625	0.625	87.719	8.772	0.102	0.511	0.134	0.167	0.108	-2.23	13.46
0.083	0.417	0.083	100.877	21.93	0.081	0.493	0.101	0.141	0.113	-2.22	5.12
0	0.385	0.077	74.733	10.676	0.104	0.507	0.124	0.163	0.111	-2.89	20.08
0.125	0.563	0.125	102.778	22.222	0.091	0.486	0.112	0.159	0.118	-0.29	-13.05
0.125	0.5	0.125	82.192	13.699	0.089	0.538	0.111	0.153	0.107	-1.39	0.62
0.133	0.267	0.133	108.014	17.422	0.125	0.477	0.144	0.17	0.128	0.71	21.77
0	0.25	0.25	75.697	3.984	0.105	0.534	0.141	0.157	0.116	0	-9.15
0.188	0.688	0.25	97.884	23.81	0.101	0.501	0.138	0.157	0.112	-2.66	-25.52
0.071	0.357	0.143	114.65	15.924	0.071	0.471	0.099	0.153	0.108	-0.97	11.95
0	0.167	0	80	10.909	0.075	0.504	0.116	0.143	0.112	-2.57	7.19
0	0.286	0.071	105.802	20.478	0.101	0.474	0.123	0.169	0.113	0.34	14.39
0.111	0.667	0.222	64.516	4.608	0.098	0.498	0.13	0.146	0.108	-3.3	-23.42
0.133	0.6	0.2	103.226	19.355	0.093	0.509	0.125	0.158	0.116	-0.33	16.75
0.067	0.4	0.067	99.668	13.289	0.096	0.483	0.128	0.148	0.126	-0.33	13.67
0.105	0.632	0.158	116.809	25.641	0.087	0.47	0.108	0.148	0.111	-1.72	11.59
0	0.077	0.077	105.058	11.673	0.076	0.482	0.121	0.146	0.103	-5.53	9.01
0	0.625	0.063	73.482	3.195	0.091	0.538	0.127	0.166	0.131	-0.98	23.71
0.286	0.571	0.286	86.466	15.038	0.118	0.521	0.132	0.176	0.127	-1.14	24.09
0.053	0.316	0.053	90.439	23.256	0.087	0.467	0.123	0.119	0.093	-3.44	8.53
0.188	0.563	0.188	87.671	10.959	0.127	0.553	0.156	0.149	0.119	-1.12	15.7
0	0.571	0.286	80	22.222	0.108	0.546	0.149	0.169	0.119	-0.89	23.44
0	0.5	0	82.192	13.699	0.082	0.498	0.102	0.153	0.11	-3.7	-0.76
0.111	0.222	0.111	80.952	19.048	0.086	0.476	0.117	0.174	0.119	-3.37	26.38
0.571	0.571	0.571	51.282	5.128	0.122	0.468	0.149	0.182	0.114	-4.1	-7.4
0	0	0.125	55.901	6.211	0.082	0.449	0.111	0.152	0.107	-1.25	-0.05
0	0.667	0	58.511	0	0.079	0.486	0.102	0.152	0.108	0	21.81
0	0.167	0	55.901	6.211	0.067	0.481	0.091	0.161	0.101	-0.63	1.48
0.429	0.429	0.571	85.308	9.479	0.088	0.468	0.108	0.173	0.098	-0.48	6.17
0.125	0.125	0.125	64.171	5.348	0.072	0.436	0.098	0.163	0.103	2.15	-36.01
0.125	0.25	0.125	82.353	11.765	0.079	0.43	0.092	0.173	0.095	-1.77	-2.28
0.3	0.6	0.5	67.633	9.662	0.077	0.449	0.12	0.177	0.102	-1.93	-31.27
0.25	0.375	0.25	62.5	4.808	0.079	0.466	0.108	0.167	0.109	-0.97	5.23
0.25	0.25	0.25	96.045	11.299	0.098	0.439	0.121	0.159	0.102	-0.01	-29.85
0	0.214	0	54.054	5.405	0.066	0.438	0.079	0.135	0.093	0	38.14
0	0.429	0.286	78.652	16.854	0.081	0.481	0.112	0.173	0.108	0	-2.4
0	0.375	0	71.429	5.952	0.069	0.459	0.085	0.15	0.097	-1.82	-5.68
0	0.2	0	66.327	25.51	0.049	0.425	0.086	0.148	0.09	-2.58	-11.48
0	0.143	0	98.266	11.561	0.068	0.458	0.098	0.159	0.097	-4.66	23.1
0	0.125	0	59.524	0	0.059	0.423	0.089	0.16	0.096	-1.78	-49.35
0	0.5	0	80	10	0.079	0.462	0.095	0.15	0.101	0.01	-43.09
0.143	0.429	0.286	70.707	5.051	0.071	0.461	0.105	0.181	0.106	-4.56	-27.48
0.111	0.556	0.111	57.292	5.208	0.079	0.498	0.098	0.161	0.111	-1.05	9.53
0.125	0.375	0.375	90.909	20.202	0.072	0.42	0.111	0.17	0.1	-2.54	-39.35
0.375	0.375	0.375	76.923	10.256	0.098	0.459	0.128	0.153	0.1	-1.55	8.56
0.25	0.375	0.25	56.872	4.739	0.085	0.466	0.115	0.17	0.109	-0.47	0.71
0	0.273	0.091	56.995	5.181	0.084	0.424	0.11	0.151	0.101	-3.13	17.02
0	0.75	0	94.34	12.579	0.072	0.505	0.089	0.151	0.111	-3.14	21.43
0	0.5	0.125	67.797	22.599	0.095	0.508	0.134	0.175	0.113	-2.86	20.1
0.143	0.429	0.143	70	15	0.078	0.515	0.115	0.168	0.118	0.01	8.05
0.25	0.375	0.25	65.327	10.05	0.089	0.472	0.105	0.175	0.109	-4.02	1.02
0.091	0.273	0.364	44.843	0	0.084	0.475	0.122	0.157	0.106	-2.68	27.71
0.286	0.286	0.429	63.492	15.873	0.085	0.444	0.108	0.178	0.102	-2.64	17.54
0.111	0.111	0.222	70.27	10.811	0.092	0.429	0.114	0.162	0.107	-2.16	8.88
0.091	0.455	0.182	76.577	4.505	0.09	0.484	0.113	0.144	0.101	-1.81	16.79
0.222	0.333	0.444	77.67	14.563	0.079	0.47	0.117	0.161	0.098	0.01	-11.62
0.286	0.286	0.286	88.083	10.363	0.098	0.485	0.125	0.171	0.106	-2.59	13.97
0.222	0.333	0.444	43.716	10.929	0.083	0.416	0.105	0.168	0.103	1.64	-28.08
0.091	0.273	0.182	80.357	4.464	0.099	0.457	0.125	0.143	0.109	-1.33	9.99
0.667	0.833	0.833	54.348	0	0.102	0.488	0.133	0.174	0.107	-1.66	-21.99
0.286	0.286	0.286	62.176	5.181	0.088	0.454	0.119	0.181	0.105	-1.04	-39.74
0.5	0.5	0.5	49.383	6.173	0.105	0.456	0.125	0.164	0.112	-1.25	22.08
0	0.375	0.25	112.245	5.102	0.079	0.459	0.111	0.165	0.102	-2.57	-24.45
0.3	0.7	0.3	75.893	8.929	0.089	0.529	0.126	0.165	0.116	-1.34	0.51
0	0.5	0.25	112.403	23.256	0.072	0.458	0.125	0.165	0.09	-2.74	-31.45
0.1	0.5	0.1	122.302	0	0.062	0.431	0.071	0.176	0.108	-0.72	13.52
0.091	0.545	0.182	87.179	15.385	0.081	0.445	0.119	0.151	0.098	-4.1	-25.04
0.1	0.6	0.1	71.895	16.34	0.073	0.513	0.12	0.172	0.098	-0.98	-6.82
0.143	0.429	0.286	68.323	0	0.092	0.492	0.119	0.151	0.104	-4.38	18.74
0.071	0.571	0.143	97.264	18.237	0.09	0.521	0.132	0.123	0.09	-2.44	-7.37
0	0.5	0	116.788	36.496	0.077	0.488	0.098	0.153	0.096	-3.67	-11.77
0	0.778	0.222	96.257	21.39	0.073	0.537	0.121	0.155	0.099	-3.24	12.03
0	0.538	0	94.17	17.937	0.101	0.513	0.115	0.151	0.112	-1.79	25.69
0	0.167	0.167	93.264	10.363	0.067	0.409	0.09	0.145	0.091	-1.56	-35.44
0.111	0.667	0.222	73.892	24.631	0.076	0.483	0.098	0.15	0.087	-3.94	-9.33
0	0.7	0.1	84.656	26.455	0.077	0.523	0.108	0.16	0.112	-4.23	7.49
0.188	0.563	0.188	102.564	7.326	0.099	0.475	0.122	0.146	0.106	-3.66	-0.85
0	0.778	0.111	72.165	10.309	0.07	0.521	0.092	0.141	0.098	-3.6	8.07
0.214	0.571	0.429	66.079	13.216	0.088	0.474	0.132	0.148	0.09	-2.64	-2.17
0.6	1	0.6	150.259	41.451	0.102	0.542	0.124	0.151	0.112	-2.62	-17.57
0	0.333	0.333	98.446	10.363	0.098	0.514	0.13	0.148	0.099	-3.63	13.25
0.067	0.533	0.2	109.756	12.195	0.085	0.488	0.125	0.146	0.109	-0.81	27.68
0.091	0.636	0.182	69.565	17.391	0.081	0.501	0.11	0.144	0.096	-2.61	-11.59
0.091	0.545	0.182	79.801	27.431	0.076	0.519	0.133	0.142	0.083	-2.49	14.92
0.1	0.5	0.3	98.814	19.763	0.086	0.486	0.138	0.143	0.09	-4.86	-14.74
0	1	0.143	107.784	29.94	0.058	0.502	0.092	0.155	0.093	-4.19	-9.14
0.125	0.75	0.125	97.973	13.514	0.104	0.525	0.13	0.135	0.101	-3.09	5.16
0.2	0.8	0.4	87.838	33.784	0.076	0.524	0.116	0.162	0.101	-4.12	8.65
0.077	0.769	0.154	127.049	20.492	0.056	0.535	0.073	0.159	0.118	-3.28	-14.32
0.083	0.75	0.083	121.107	34.602	0.101	0.557	0.125	0.15	0.093	-3.83	15.79
0.077	0.923	0.077	96.154	14.423	0.087	0.586	0.101	0.165	0.127	-2.89	15.52
0.1	0.8	0.1	88.983	29.661	0.086	0.545	0.117	0.157	0.104	-2.97	10
0.125	0.875	0.25	76.923	19.231	0.072	0.544	0.118	0.168	0.099	-6.25	-45.68
0.455	0.909	0.545	85.202	13.453	0.137	0.519	0.161	0.15	0.081	-1.8	-66.33
0.143	0.571	0.143	73.529	14.706	0.078	0.468	0.098	0.155	0.103	-3.67	-6.45
0.286	0.643	0.286	89.928	25.18	0.099	0.518	0.134	0.141	0.112	-0.72	0.57
0	0.7	0	92.437	25.21	0.058	0.511	0.095	0.158	0.092	-2.55	10.21
0.077	0.462	0.308	77.253	4.292	0.121	0.515	0.158	0.161	0.113	-1.71	12.12
0.222	0.556	0.667	80	16	0.095	0.514	0.171	0.175	0.103	-4.05	-6.41
0.429	0.714	0.429	120	34.286	0.085	0.505	0.102	0.156	0.1	0.57	-12.12
0.273	0.909	0.455	100.806	16.129	0.104	0.522	0.14	0.161	0.09	-2.01	-24.28
0.091	0.727	0.182	100.402	8.032	0.099	0.504	0.116	0.154	0.104	-3.25	1.45
0	0.667	0	117.318	33.52	0.07	0.53	0.092	0.147	0.097	-2.79	-17.75
0	0.529	0.059	93.633	14.981	0.071	0.534	0.099	0.16	0.117	-2.62	10.52
0	1	0.5	96.257	21.39	0.067	0.54	0.109	0.177	0.121	-5.99	28.35
0	0.4	0	64.22	18.349	0.065	0.505	0.095	0.158	0.096	-5.61	18.31
0.1	0.7	0.2	101.695	25.424	0.08	0.535	0.105	0.157	0.102	-3.85	1.8
0.25	0.75	0.375	80	0	0.095	0.479	0.111	0.157	0.108	-4.7	0.21
0	0.333	0.333	112	32	0.06	0.505	0.084	0.165	0.105	-4.1	9.51
0	0.333	0.111	96.154	38.462	0.06	0.492	0.092	0.158	0.098	-3.98	13.69
0	0.667	0	103.448	20.69	0.074	0.505	0.095	0.172	0.108	-3.53	7.49
0	0.556	0.222	84.848	36.364	0.054	0.527	0.083	0.168	0.104	-3.73	20.76
0.2	0.4	0.2	89.623	23.585	0.089	0.474	0.105	0.151	0.099	-3.79	-4.87
0.167	0.833	0.333	95.96	15.152	0.077	0.547	0.098	0.171	0.12	-5.73	20.07
0.125	0.5	0.125	102.19	43.796	0.075	0.485	0.092	0.147	0.105	-2.19	10.97
0	0.5	0.125	101.19	29.762	0.066	0.508	0.092	0.141	0.099	-5.52	22.25
0.167	0.833	0.167	104.294	30.675	0.074	0.523	0.105	0.168	0.116	-4.37	9.88
0	0.444	0	116.022	16.575	0.086	0.495	0.098	0.161	0.131	-2.83	-11.24
0	1	0	87.432	16.393	0.074	0.533	0.098	0.16	0.112	-4.47	22.16
0	0.429	0.143	84.848	6.061	0.061	0.498	0.078	0.175	0.107	-3.73	12.57
0	0.5	0.167	99.379	18.634	0.07	0.505	0.091	0.178	0.105	-2.54	6.15
0	0.625	0	83.333	17.857	0.079	0.511	0.098	0.152	0.123	0.61	-2.4
0.111	0.667	0.111	91.837	20.408	0.067	0.54	0.098	0.149	0.109	-5.7	16.99
0.125	0.5	0.125	81.395	11.628	0.066	0.495	0.082	0.155	0.106	-3.56	-4.43
0	0.6	0.2	159.091	30.303	0.065	0.513	0.084	0.158	0.105	-9.16	6.26
0.083	0.75	0.167	111.111	24.691	0.081	0.513	0.119	0.159	0.095	-1.65	-0.42
0	0.556	0.222	84.848	36.364	0.054	0.527	0.083	0.168	0.104	-3.73	20.76
0	0.625	0	132.948	28.902	0.056	0.475	0.079	0.15	0.099	-2.92	-11.68
0	0.375	0.375	88.398	22.099	0.072	0.505	0.121	0.147	0.109	-5.65	8.25
0.1	0.8	0.2	82.949	13.825	0.08	0.526	0.117	0.176	0.104	-2.8	0.86
0.125	0.5	0.375	93.407	16.484	0.066	0.502	0.098	0.152	0.094	-2.79	5.11
0.2	0.6	0.2	83.871	6.452	0.069	0.487	0.087	0.165	0.114	-3.28	-38.35
0	0.833	0.167	100	31.25	0.074	0.509	0.095	0.166	0.115	-0.64	-3.55
0.091	0.455	0.091	105.82	26.455	0.081	0.457	0.101	0.141	0.104	-0.01	-17.84
0	0.333	0	73.059	13.699	0.083	0.533	0.095	0.146	0.098	-5.56	-7.71
0	0.5	0.333	121.212	37.879	0.063	0.488	0.088	0.158	0.099	-4.65	7.92
0.125	0.75	0.25	82.418	16.484	0.066	0.508	0.082	0.151	0.104	-7.74	18.33
0	0.5	0.125	88.757	29.586	0.069	0.475	0.092	0.175	0.109	-4.16	-16.78
0	0.625	0	119.497	31.447	0.083	0.508	0.098	0.146	0.102	-4.95	19.5
0.111	0.667	0.222	88.235	34.314	0.062	0.545	0.075	0.157	0.086	-3.6	-30
0.063	0.75	0.125	94.463	32.573	0.051	0.59	0.084	0.161	0.107	-0.72	11.75
0.059	0.765	0.176	100.719	21.583	0.063	0.484	0.106	0.154	0.067	-4.4	-2.12
0	0.632	0.053	102.041	22.959	0.062	0.531	0.105	0.164	0.121	-2.66	-9.55

## Sheet: Chinese correlation
global_noun	global_word	global_lexical	local_noun	local_word	local_lexical	conjunction	image	voice
0.200161	0.247612	0.242189	1	1	1	0.0243902	-9.69	-79.24
0.104003	0.219984	0.177312	0.285714	1	0.785714	0.0286458	-9.24	-77.39
0.105956	0.226869	0.190758	0.230769	1	0.846154	0.0258621	-6.29	-82.12
0.105112	0.215299	0.165468	0.2	1	0.6	0.0298103	-11.18	-72.7
0.1217	0.215863	0.183614	0.466667	1	0.8	0.0258398	-12.37	-81.6
0.090943	0.19962	0.155543	0.277778	1	0.777778	0.0230769	-10.35	-81.5
0.0836202	0.205274	0.158182	0.235294	1	0.705882	0.0361111	-7.76	-80.3
0.123082	0.228245	0.200704	0.25	1	0.916667	0.0425532	-9.94	-77.41
0.0958345	0.226787	0.1909	0	1	0.769231	0.0524862	-10.88	-81.47
0.0822019	0.193058	0.162293	0.277778	0.944444	0.722222	0.039312	-9.17	-85.8
0.132191	0.226413	0.202753	0.461538	1	1	0.0284091	-12.34	-76.62
0.107024	0.203903	0.169964	0.4375	1	0.9375	0.0194986	-11.35	-80.67
0.0704996	0.185694	0.164027	0.2	1	0.95	0.0320988	-11.08	-76.34
0.0959607	0.193682	0.169609	0.388889	0.944444	0.944444	0.0233766	-9.2	-81.32
0.13996	0.226858	0.20943	0.538462	1	1	0.0349854	-9.9	-75.72
0.0792551	0.205196	0.15147	0.352941	1	0.705882	0.0294906	-7.02	-78.25
0.0927643	0.196771	0.158142	0.277778	0.944444	0.833333	0.00789474	-10.36	-82.52
0.0912143	0.204761	0.167355	0.352941	1	0.941176	0.03207	-10.55	-80.06
0.107047	0.207734	0.179591	0.266667	1	0.866667	0.0368272	-8.17	-78.76
0.100319	0.205011	0.169191	0.529412	1	0.882353	0.0293399	-7.94	-83.01
0.102026	0.201999	0.176689	0.375	0.9375	0.8125	0.0242588	-7.25	-78.55
0.0974045	0.204436	0.180972	0.235294	1	0.941176	0.0413625	-5.8	-82.26
0.155496	0.247612	0.211027	0.5	1	0.8	0.0289855	-9.54	-78.46
0.104884	0.214258	0.17818	0.333333	1	0.866667	0.0193906	-8.66	-78.51
0.10934	0.215423	0.189061	0.4	1	0.866667	0.0397727	-7.26	-83.5
0.120912	0.22138	0.200171	0.642857	1	0.857143	0.0255814	-6.23	-80
0.10922	0.20568	0.176283	0.411765	1	0.823529	0.0389294	-10.71	-76.1
0.0781084	0.191825	0.151014	0.35	1	0.9	0.030303	-9.2	-74.28
0.106873	0.190656	0.162493	0.388889	0.888889	0.722222	0.04	-12.4	-79.15
0.0922419	0.204262	0.172849	0.3125	1	0.875	0.0231362	-9.55	-74.2
0.10894	0.193134	0.154851	0.578947	1	0.789474	0.0430839	-9.06	-80.58
0.0789065	0.196515	0.178085	0.235294	0.941176	0.882353	0.0301508	-8.31	-81.5
0.104141	0.196254	0.155855	0.277778	0.944444	0.666667	0.0324074	-9.91	-78.79
0.112935	0.23999	0.207232	0.272727	1	0.818182	0.0261628	-10.02	-78.48
0.0808292	0.194081	0.149073	0.166667	0.888889	0.777778	0.04	-8.02	-77.81
0.0893019	0.214244	0.172835	0.133333	1	0.933333	0.0383481	-8.86	-82.01
0.0946185	0.199872	0.169479	0.1875	0.875	0.6875	0.0377358	-6.49	-77.41
0.106978	0.215863	0.178995	0.4	1	0.866667	0.0374332	-10.63	-76.15
0.112015	0.210254	0.180492	0.333333	0.933333	0.866667	0.0262467	-6.75	-78.19
0.0862891	0.180625	0.142235	0.45	0.95	0.85	0.0411311	-8.5	-77.9
0.0924806	0.221728	0.191867	0.538462	0.923077	0.923077	0.00970874	-5.59	-77.98
0.135306	0.239151	0.212905	0.428571	1	0.785714	0.019802	-6.08	-82.73
0.0930745	0.214154	0.17486	0.142857	0.928571	0.5	0.0238908	-4.11	-74.66
0.127788	0.225253	0.187241	0.666667	0.916667	0.833333	0.015528	-8.55	-76.93
0.113078	0.221757	0.207127	0.4	1	0.933333	0.0193548	-6.95	-80.72
0.100726	0.218267	0.185032	0.333333	0.916667	0.916667	0.0140351	-9.06	-79.92
0.143176	0.228698	0.202395	0.666667	0.916667	0.833333	0.0352113	-7.19	-77.34
0.0973759	0.214009	0.183765	0.285714	0.928571	0.928571	0.00890208	-10.23	-77.74
0.113143	0.222881	0.195392	0.277778	1	0.944444	0.0150538	-13.41	-79.31
0.139237	0.224364	0.202515	0.642857	1	0.857143	0.0151976	-9.06	-71.6
0.107524	0.217635	0.196127	0.9	1	0.9	0.0183824	-8.01	-74.22
0.0806229	0.197922	0.166773	0.421053	1	0.842105	0.0438247	-6.75	-72.64
0.12496	0.217731	0.184257	0.153846	0.923077	0.615385	0.0104167	-10.74	-67.41
0.186215	0.247612	0.232335	0.1875	1	0.9375	0.00920245	-10.08	-75.97
0.092326	0.195527	0.159697	0.266667	0.933333	0.733333	0.016129	-8.63	-80.21
0.098516	0.214967	0.176234	0.0625	0.9375	0.625	0.0231788	-8.95	-76.66
0.0837227	0.197601	0.163276	0.538462	0.769231	0.692308	0.00706714	-8.26	-76.22
0.0944552	0.209044	0.164444	0.176471	1	0.882353	0.0115942	-10.17	-73.51
0.0705486	0.204265	0.147786	0.642857	1	0.857143	0.0143266	-9.16	-80.91
0.134335	0.215275	0.19571	0.5	1	0.875	0.0192926	-8.74	-79.37
0.075857	0.200583	0.177278	0.5	1	0.75	0.0268456	-7.97	-80.07
0.147016	0.22027	0.197255	0.133333	0.866667	0.666667	0.0250784	-7.83	-78.65
0.109714	0.210401	0.17612	0.5	0.833333	0.75	0.0205479	-5.29	-82.39
0.136381	0.233298	0.204286	0.4	1	0.933333	0.0506608	-10.44	-75.5
0.0834504	0.200413	0.159402	0.5	0.833333	0.7	0.0165289	-9.43	-80
0.11342	0.211303	0.184525	0.4	0.866667	0.8	0.0193548	-6.45	-79.84
0.103007	0.212599	0.182744	0.2	1	0.8	0.0208333	-6.43	-82.96
0.066887	0.143132	0.108118	0.333333	0.933333	0.666667	0.0338462	-12.24	-72.65
0.106459	0.200916	0.162978	0.384615	0.923077	0.769231	0.0349206	-9.07	-76.84
0.101515	0.211093	0.173804	0.307692	0.846154	0.692308	0.0342679	-5.73	-79.3
0.0990812	0.209993	0.159635	0.333333	0.916667	0.833333	0.0193548	-7.89	-83.55
0.110858	0.222829	0.184046	0.333333	1	0.666667	0.0244755	-7.94	-82.32
0.0923624	0.216289	0.175875	0.230769	1	0.923077	0.034384	-11.15	-74.21
0.0973957	0.217321	0.172011	0.0833333	1	0.75	0.0319149	-7.32	-78.76
0.133572	0.222751	0.205197	0.5	1	0.9	0.0255864	-10.98	-78.03
0.106539	0.230978	0.18071	0.461538	1	0.692308	0.0194444	-7.23	-69.59
0.101748	0.2271	0.197367	0.214286	1	0.857143	0.0258621	-6.4	-81.14
0.110083	0.230706	0.200754	0.454545	1	1	0.0188088	-7.55	-75.09
0.0946043	0.191702	0.155435	0.466667	1	0.8	0.021021	-6.35	-72.62
0.122273	0.22318	0.179261	0.538462	1	0.769231	0.0191083	-7.41	-76.55
0.0846216	0.182042	0.148633	0.4	1	0.866667	0.0194986	-5.71	-79.68
0.0961993	0.160742	0.139462	0.444444	0.925926	0.592593	0.0277008	-5.5	-74.34
0.0814901	0.170856	0.143011	0.35	0.9	0.7	0.0443686	-8.33	-82.44
0.0746944	0.187698	0.138732	0.2	0.933333	0.666667	0.0210843	-7.74	-81.09
0.0700129	0.183387	0.140829	0.2	1	0.533333	0.0337662	-6.84	-79.17
0.106939	0.207605	0.182349	0.526316	1	0.789474	0.0154321	-7.7	-77.78
0.0792523	0.189023	0.152332	0.324324	1	0.783784	0.0202532	-7.85	-83.05
0.0720703	0.18908	0.151185	0.214286	0.857143	0.571429	0.0206186	-9.37	-76.14
0.0817271	0.191007	0.164064	0.6	0.88	0.8	0.025	-10.69	-75.96
0.0984902	0.226063	0.177796	0.25	1	0.6875	0.0154321	-7.3	-78.73
0.0931495	0.192314	0.16284	0.0714286	1	0.642857	0.0103093	-11.54	-82.69
0.105637	0.226247	0.190317	0.35	0.9	0.7	0.0157303	-8.25	-78.35
0.0772067	0.204045	0.153714	0.375	1	0.75	0.00692042	-8.79	-81.59
0.0854074	0.200246	0.161128	0.333333	0.904762	0.666667	0.0299625	-5.82	-78.77
0.0904756	0.206649	0.1628	0.210526	1	0.684211	0.00852273	-5.59	-78.53
0.103302	0.189824	0.160364	0.111111	0.833333	0.5	0.020649	-9.13	-79.76
0.0636853	0.170744	0.135931	0.4375	1	0.875	0.0231023	-7.41	-74.32
0.110751	0.233355	0.188532	0.277778	0.888889	0.833333	0.0127226	-6.92	-76.47
0.0663017	0.158164	0.119194	0.117647	0.941176	0.882353	0.0123839	-10.89	-73.54
0.135293	0.217202	0.188884	0.166667	0.944444	0.777778	0.0153453	-8.53	-72.76
0.126543	0.232931	0.20849	0.307692	1	0.846154	0.00268817	-8.58	-81.97
0.0752828	0.155793	0.114743	0.333333	1	0.916667	0.0303951	-7.1	-79.03
0.0791026	0.204359	0.164671	0.4375	0.875	0.75	0.0344828	-9.83	-80.68
0.114681	0.227282	0.194561	0.384615	1	0.846154	0.012	-4.63	-79.93
0.0833287	0.180166	0.145701	0.25	0.9375	0.875	0.0157343	-6.77	-77.35
0.114876	0.227177	0.194531	0.166667	1	0.833333	0.0109589	-8.48	-76.33
0.0554991	0.150181	0.121273	0.588235	0.941176	0.823529	0.0365854	-9.67	-81.57
0.0638203	0.16462	0.117174	0.333333	0.857143	0.809524	0.0205882	-7.64	-78.6
0.0883468	0.206742	0.155261	0.416667	1	0.833333	0.0235849	-8.77	-79.43
0.0537809	0.157733	0.129355	0.44	0.88	0.72	0.034632	-10.55	-79.36
0.106621	0.214598	0.182021	0.714286	1	0.928571	0.0329289	-7.93	-73.49
0.0769328	0.155788	0.132321	0.416667	1	0.833333	0.0345821	-6.17	-80.84
0.0700138	0.171438	0.126056	0.35	1	0.8	0.0308642	-8.29	-82.49
0.0866381	0.205078	0.153575	0.461538	1	0.923077	0.02	-8.64	-76.41
0.0875281	0.214388	0.153232	0.241379	0.931034	0.724138	0.0316623	-10.97	-81.55
0.0992431	0.194956	0.155715	0.318182	0.818182	0.681818	0.0182292	-8.13	-78.86
0.0480922	0.137872	0.100824	0.25	1	0.625	0.0272277	-6.78	-77.05
0.0797269	0.156025	0.129657	0.208333	0.875	0.791667	0.028777	-7.95	-76.49
0.0790691	0.208991	0.150735	0.4	1	0.866667	0.00769231	-9.47	-80
0.0848416	0.219549	0.158129	0.310345	0.965517	0.758621	0.0196721	-11.59	-79.58
0.114389	0.191308	0.159398	0.294118	0.941176	0.588235	0.021978	-9.09	-78.79
0.144831	0.201864	0.180329	0.181818	0.954545	0.727273	0.017284	-10.27	-83.45
0.0658719	0.170984	0.133836	0.4375	0.9375	0.5625	0.0296736	-7.64	-75.95
0.0640047	0.173373	0.13425	0.705882	1	0.764706	0.0259179	-7.99	-76.04
0.0658719	0.170984	0.133836	0.833333	1	0.833333	0.0326797	-7.34	-78.53
0.106975	0.210034	0.172101	0.227273	0.954545	0.772727	0.0170732	-9.42	-82.14
0.105593	0.211691	0.18214	0.318182	0.954545	0.727273	0.00985222	-7.47	-78.16
0.0808501	0.184931	0.146575	0.227273	0.954545	0.772727	0.0170732	-9.42	-82.14
0.0658719	0.170984	0.133836	0.1875	1	0.5625	0.0293399	-9.46	-80.79
0.0716028	0.167345	0.135276	0.333333	1	0.8	0.022792	-9.89	-82.77
0.114389	0.191308	0.159398	0.666667	1	0.666667	0.0338983	-8.67	-80.49
0.114389	0.191308	0.159398	0.6	1	0.7	0.023569	-6.73	-76.09
0.155706	0.215488	0.191361	0.466667	1	0.6	0.0341463	-6.73	-76.09
0.148965	0.213799	0.19463	0.5	1	0.928571	0.0308989	-8.21	-79.76
0.0612704	0.172119	0.131108	0.642857	1	0.714286	0.0231959	-8.59	-78.52
0.0762507	0.187341	0.146534	0.5	1	0.928571	0.0308989	-10.06	-82.18
0.0729142	0.179652	0.13512	0.315789	0.947368	0.736842	0.0214477	-9.14	-76.76
0.115621	0.203291	0.164	0.227273	0.954545	0.772727	0.0170732	-6.78	-76.55
0.0658719	0.170984	0.133836	0.318182	0.818182	0.772727	0.023753	-6.23	-78.69
0.114389	0.191308	0.159398	0.4375	0.9375	0.5625	0.0296736	-9.89	-82.77
0.114177	0.200673	0.160519	0.4375	0.9375	0.5625	0.0296736	-6.73	-76.09
0.114389	0.191308	0.159398	0.733333	1	0.8	0.021164	-6.58	-78.62
0.0817147	0.188518	0.145734	0.538462	0.846154	0.615385	0.0276243	-6.73	-76.09
0.141048	0.214376	0.181347	0.181818	0.954545	0.727273	0.017284	-10.38	-78.61
0.157599	0.21024	0.189363	0.105263	0.947368	0.631579	0.0277778	-8.26	-77.29
0.0890025	0.196864	0.14794	0.2	0.9	0.75	0.0220049	-7.96	-77.85
0.0612704	0.172119	0.131108	0.466667	1	0.6	0.041543	-8.08	-75.37
0.178731	0.254243	0.226694	0.227273	0.954545	0.772727	0.0170732	-6.73	-76.09
0.152334	0.245967	0.207098	0.4375	0.9375	0.5625	0.0296736	-9.89	-82.77
0.12393	0.213047	0.177033	0.5	0.9375	0.5625	0.0259366	-7.9	-75.56
0.131457	0.218536	0.193859	0.4375	0.9375	0.5625	0.0296736	-9.51	-79.83
0.149214	0.220083	0.193779	0.277778	0.888889	0.666667	0.0161725	-8.08	-75
0.131457	0.218536	0.193859	0.6	1	0.666667	0.0351351	-10.06	-82.18
0.168197	0.233104	0.210058	0.75	1	0.8125	0.0179028	-10.29	-78.78
0.114389	0.191308	0.159398	0.4375	0.9375	0.5625	0.0296736	-10.06	-82.18
0.0658719	0.170984	0.133836	0.227273	0.954545	0.772727	0.0170732	-6.73	-76.09
0.144468	0.191729	0.169076	0.75	1	0.8	0.0173536	-6.68	-77.72
0.0835721	0.179524	0.14613	0.35	0.85	0.75	0.0175439	-9.89	-82.77
0.168197	0.233104	0.210058	0.833333	1	0.833333	0.0326797	-11.4	-80.34
0.0612704	0.172119	0.131108	0.181818	0.954545	0.727273	0.017284	-9.89	-82.77

## Sheet: English overall performance
group	Narrativity	syntactic_simplicity	word_correctness
GPT	52.79	29.81	73.89
GPT	78.81	13.57	59.87
GPT	43.25	7.21	87.9
GPT	64.43	17.36	78.23
GPT	69.5	45.62	85.31
GPT	59.48	34.46	94.95
GPT	73.24	5.82	60.64
GPT	75.17	10.38	79.67
GPT	60.64	27.09	53.59
GPT	73.24	5.48	72.91
GPT	76.42	25.78	78.52
GPT	69.5	25.14	87.49
GPT	48.01	36.32	67.36
GPT	74.54	14.92	69.15
GPT	65.54	17.11	84.38
GPT	44.43	8.85	81.86
GPT	46.81	34.46	60.26
GPT	70.19	11.31	78.52
GPT	48.8	3.59	97.98
GPT	84.13	39.36	77.34
GPT	56.75	21.77	88.69
GPT	69.15	27.76	89.8
GPT	83.15	8.23	69.85
GPT	64.06	40.13	85.99
GPT	62.55	5.37	74.86
GPT	83.89	17.36	87.9
GPT	70.54	20.9	79.95
GPT	63.31	18.67	73.57
GPT	50	38.21	88.49
GPT	72.91	19.49	55.17
GPT	68.08	32.28	69.85
GPT	77.04	38.21	80.23
GPT	73.24	47.21	67
GPT	59.87	37.07	61.03
GPT	71.23	18.41	90.49
GPT	81.86	29.12	84.61
GPT	66.64	29.81	72.57
GPT	77.64	20.61	84.85
GPT	79.39	0.54	62.55
GPT	85.99	7.93	40.52
GPT4	27.43	28.43	91.77
GPT4	12.51	20.33	80.78
GPT4	21.77	29.81	69.85
GPT4	66.64	21.19	87.29
GPT4	34.46	14.69	61.79
GPT4	27.09	7.64	89.97
GPT4	11.51	17.36	90.66
GPT4	15.39	35.2	93.57
GPT4	15.87	23.58	77.94
GPT4	24.83	17.11	82.12
GPT4	12.51	12.92	93.94
GPT4	51.2	65.54	81.33
GPT4	34.46	12.71	67.72
GPT4	32.28	21.77	87.49
GPT4	48.01	26.76	9.34
GPT4	27.76	37.45	52.39
GPT4	17.36	21.19	77.04
GPT4	22.96	7.35	94.74
GPT4	24.2	5.71	83.4
GPT4	41.29	7.35	94.63
GPT4	9.51	26.11	80.78
GPT4	17.11	16.11	98.93
GPT4	21.19	11.12	89.25
GPT4	16.85	44.43	83.65
GPT4	61.79	27.76	59.1
GPT4	69.5	20.61	66.64
GPT4	41.68	5.59	89.62
GPT4	29.46	20.9	81.59
GPT4	40.13	31.56	81.33
GPT4	14.23	12.71	88.49
GPT4	21.48	54.78	87.7
GPT4	51.2	23.89	92.36
GPT4	28.77	17.62	72.91
GPT4	40.13	20.33	67
GPT4	19.49	25.14	67.36
GPT4	29.12	38.59	97.5
GPT4	20.05	1.58	85.77
GPT4	32.28	23.89	82.89
GPT4	33	21.19	67.36
GPT4	32.64	17.36	87.7
SPARK	95.54	47.61	98.5
SPARK	86.65	1.7	96.56
SPARK	48.8	31.92	53.59
SPARK	87.9	18.67	87.08
SPARK	82.12	13.14	65.91
SPARK	70.88	42.07	79.39
SPARK	58.71	58.71	70.54
SPARK	92.22	21.19	51.6
SPARK	86.43	46.41	70.54
SPARK	53.98	28.1	81.86
SPARK	88.3	3.59	80.51
SPARK	90.99	53.19	94.63
SPARK	78.81	22.66	55.57
SPARK	92.22	9.01	81.86
SPARK	91.31	39.36	82.12
SPARK	96.93	1.79	70.19
SPARK	73.24	10.93	89.8
SPARK	78.52	13.57	80.51
SPARK	85.77	17.11	99.87
SPARK	93.19	12.71	79.39
SPARK	75.49	24.83	85.99
SPARK	91.15	37.07	45.22
SPARK	75.17	37.45	87.9
SPARK	86.43	46.41	70.54
SPARK	83.65	23.89	88.49
SPARK	79.39	25.78	72.57
SPARK	94.95	16.11	34.83
SPARK	85.31	20.9	46.02
SPARK	75.17	11.31	70.88
SPARK	76.42	4.85	97.56
SPARK	83.65	52.79	96.78
SPARK	69.85	11.51	82.64
SPARK	62.17	44.43	70.88
SPARK	90.15	9.85	72.91
SPARK	77.34	35.2	81.59
SPARK	83.4	34.09	95.54
SPARK	83.4	12.1	78.23
SPARK	94.29	21.48	91.31
SPARK	97.61	29.46	72.24
SPARK	52.39	45.62	46.02
ERNIE	91.62	17.11	79.1
ERNIE	50.4	37.45	76.42
ERNIE	93.82	62.93	56.75
ERNIE	78.23	50	55.17
ERNIE	92.51	52.39	80.51
ERNIE	92.07	9.01	20.61
ERNIE	76.11	19.22	85.99
ERNIE	85.31	17.11	11.12
ERNIE	93.82	12.51	27.09
ERNIE	91.62	32.64	44.04
ERNIE	48.01	37.45	95.99
ERNIE	74.22	14.92	29.81
ERNIE	87.08	19.22	79.39
ERNIE	82.64	27.43	62.17
ERNIE	89.62	15.87	39.74
ERNIE	93.94	35.94	53.98
ERNIE	93.94	1.97	94.84
ERNIE	82.64	32.64	25.46
ERNIE	84.13	42.86	86.65
ERNIE	77.94	24.51	13.79
ERNIE	65.91	48.8	63.31
ERNIE	73.57	12.92	40.52
ERNIE	90.15	7.49	52.39
ERNIE	89.62	29.12	53.59
ERNIE	70.54	4.27	77.94
ERNIE	92.22	30.15	85.54
ERNIE	79.39	10.75	77.34
ERNIE	97.26	29.81	90.15
ERNIE	89.25	9.18	48.8
ERNIE	86.65	8.85	70.19
ERNIE	89.97	26.11	65.17
ERNIE	68.79	20.9	65.91
ERNIE	85.54	37.07	80.51
ERNIE	77.34	18.41	69.85
ERNIE	78.23	35.94	91.31
ERNIE	65.17	8.38	57.14
ERNIE	71.57	8.38	91.15
ERNIE	84.38	14.23	83.4
ERNIE	90.15	6.18	82.12
ERNIE	85.99	24.83	21.19
